# Supplementary material for: TDP-43 and other hnRNPs regulate cryptic exon inclusion of a key ALS/FTD risk gene, UNC13A
Source: PLoS Biol. 2023 Mar 17;21(3):e3002028. doi: 10.1371/journal.pbio.3002028 (PMC10057836; doi:10.1371/journal.pbio.3002028)
Supplement: S1 Table — (XLSX) [file pbio.3002028.s010.xlsx]

## Sheet: Figure 3C
PG.ProteinGroups	PG.Genes	Control_1	Control_2	Control_3	Control_4	Control_5	Control_6	UNC13A_WT_1	UNC13A_WT_2	UNC13A_WT_3	UNC13A_WT_4	UNC13A_WT_5	UNC13A_WT_6	Pvalue	log2FC	adj.Pvalue
O75909	CCNK	588	998	1266	964	2411	1804	31011	32637	31993	33633	30650	30856	9.19e-14	4.56911	9.68e-11
P36873	PPP1CC	0	1124	644	697	1123	1039	15283	15985	15430	14679	15174	15837	8.16e-14	4.31769	9.68e-11
Q15014	MORF4L2	3446	3510	5395	3610	7730	7715	88691	87859	88481	88247	85562	94545	7.42e-14	4.08579	9.68e-11
Q9UFW8	CGGBP1	573	539	840	707	1905	1724	18622	19311	20570	19366	18949	19708	2.67e-13	4.21053	2.11e-10
P41214	EIF2D	0	0	0	0	893	799	21419	24300	23746	23113	22463	24343	5.77e-13	6.35908	2.61e-10
Q9NWK9	ZNHIT6	0	0	0	0	332	455	6482	6199	6178	6512	6618	6876	5.2e-13	5.61501	2.61e-10
Q9P1Y6	PHRF1	0	289	0	0	392	285	5766	6205	5558	5706	6035	5795	4.6e-13	5.17293	2.61e-10
Q9UI10	EIF2B4	0	0	0	0	445	0	8259	8530	8588	9461	8594	9265	1.3e-12	6.86845	4.25e-10
Q9Y5M8	SRPRB	2723	2419	2946	2916	7077	5815	68650	75535	75571	77382	73929	79271	1.34e-12	4.2358	4.25e-10
P53621	COPA	560	800	1074	597	1786	1070	13859	14858	14961	14492	15615	15481	1.09e-12	3.92104	4.25e-10
Q8TEU8	WFIKKN2	0	1749	2105	2973	4682	3573	51145	55146	55035	53890	57007	59851	3.21e-12	4.46003	9.23e-10
Q96SN8	CDK5RAP2	0	0	0	0	0	318	2825	2921	2880	3129	3081	3143	3.71e-12	5.79418	9.76e-10
Q9HC35	EML4	0	0	234	0	722	0	7930	8672	9123	9138	8838	9241	4.42e-12	5.78223	9.99e-10
P85037	FOXK1	3028	2462	3497	2958	4937	5194	31943	31798	34727	30799	33161	34262	4.32e-12	3.15498	9.99e-10
O95793	STAU1	812	804	707	806	1661	1306	13234	15642	15095	15085	14417	14694	5.24e-12	3.85288	1.04e-09
Q8IWS0	PHF6	2102	2523	2064	2980	3757	4291	39528	41259	42900	40152	41487	46253	4.99e-12	3.82732	1.04e-09
Q9NQW6	ANLN	2778	1896	2620	2679	5660	5665	34709	36969	35495	37095	38468	38427	6.24e-12	3.37591	1.16e-09
Q14232	EIF2B1	0	0	0	0	438	376	5526	6218	6321	5656	5789	6254	7.86e-12	5.44674	1.32e-09
Q8N5A5	ZGPAT	0	0	0	332	1139	424	11605	12789	12477	13872	12767	13070	7.96e-12	5.33214	1.32e-09
P26640	VARS1	0	0	0	0	1138	318	11538	11106	12330	10989	12392	12413	8.46e-12	5.59708	1.34e-09
Q8IX18	DHX40	344	0	0	207	306	0	4230	4780	4562	5005	4915	4885	1.16e-11	5.03922	1.35e-09
P09661	SNRPA1	6738	2021	7772	5703	15989	10760	125478	145005	145778	140162	143600	148442	1.08e-11	4.11433	1.35e-09
Q15058	KIF14	1309	644	912	675	1703	1110	15102	16101	16465	16791	16389	18198	9.12e-12	3.96123	1.35e-09
O43670	ZNF207	5814	4963	6914	8556	17472	12556	120435	129600	119386	134283	120295	132280	9.88e-12	3.7482	1.35e-09
P62280	RPS11	20090	18869	20087	20582	34773	30825	245465	273493	293305	288613	280886	281811	1.2e-11	3.51785	1.35e-09
P48634	PRRC2A	7013	5757	7182	6237	11208	13020	83462	88149	91133	90602	89113	98781	1.02e-11	3.42411	1.35e-09
Q9P0V3	SH3BP4	2073	3248	3487	4054	6458	4864	33978	37142	37235	36961	36562	39683	1.11e-11	3.19522	1.35e-09
P29372	MPG	3109	2502	3364	3598	7528	7212	38019	40130	39510	41446	40623	41475	1.17e-11	3.14227	1.35e-09
P23258	TUBG1	711	653	691	1027	3152	1494	23411	25498	24816	25537	27747	26826	1.48e-11	4.31403	1.47e-09
Q14684	RRP1B	1639	1625	528	594	1872	1274	20457	22166	19839	21513	21262	18566	1.36e-11	4.03772	1.47e-09
Q9UHB9	SRP68	1626	1602	1099	1978	3227	1672	19315	21418	19872	20441	19673	22390	1.49e-11	3.45708	1.47e-09
Q9BU76	MMTAG2	4946	4423	4886	5610	9633	7279	55849	61120	55711	60002	58861	64651	1.45e-11	3.27555	1.47e-09
O60216	RAD21	0	413	0	0	0	151	5371	6284	6386	6307	6253	6605	1.7e-11	6.02843	1.51e-09
Q96EV2	RBM33	158	971	265	298	638	704	9653	10951	10667	11196	10333	11658	1.69e-11	4.40622	1.51e-09
O75521	ECI2	403	748	1334	357	2297	1934	20964	23909	23970	22938	24682	25084	1.81e-11	4.32159	1.51e-09
Q9NWU5	MRPL22	1368	929	1440	1396	3788	1858	29917	30903	32221	30462	31004	35457	1.82e-11	4.13863	1.51e-09
A0FGR8	ESYT2	1431	1138	1229	1403	3472	2254	17742	19931	19786	18742	20073	18524	1.74e-11	3.39234	1.51e-09
O75330	HMMR	1485	1388	1035	1033	1484	1567	9315	10607	10711	9849	9559	10629	1.69e-11	2.92327	1.51e-09
P51659	HSD17B4	3649	2934	4254	2280	9199	7637	93669	107425	114453	101346	106393	109088	2.02e-11	4.39972	1.57e-09
O60841	EIF5B	3813	3859	4152	4887	13144	8258	110449	124948	125918	126357	124139	136131	2.03e-11	4.29434	1.57e-09
Q9ULX3	NOB1	1244	2187	2099	2787	5895	3699	33035	37310	37902	36445	36134	38583	1.94e-11	3.61422	1.57e-09
Q86U38	NOP9	651	485	370	487	1466	1515	15768	15923	16290	16289	17064	18772	2.42e-11	4.32924	1.82e-09
P49454	CENPF	0	231	0	0	785	313	4276	4432	4475	4414	4626	4333	2.74e-11	4.31413	2.01e-09
Q9Y241	HIGD1A	0	336	339	0	1706	180	12302	12979	14072	14145	14375	13242	2.88e-11	4.98181	2.07e-09
Q9BSJ2	TUBGCP2	235	494	652	328	1324	761	9098	10695	9648	9262	10209	9502	2.95e-11	3.94224	2.07e-09
Q7RTV0	PHF5A	1203	1285	1051	1584	3030	1937	20690	21930	23765	22865	23273	25144	3.18e-11	3.76933	2.18e-09
Q14004	CDK13	0	599	490	416	442	408	5887	6274	6596	6687	5949	6987	3.29e-11	4.02288	2.21e-09
P56192	MARS1	690	4420	357	5974	1346	750	48764	52789	57361	50986	55181	56798	3.41e-11	4.5709	2.24e-09
Q9NYZ3	GTSE1	480	2626	384	640	1094	1020	14094	13894	14718	14768	13473	15356	3.48e-11	3.78748	2.24e-09
Q9Y2W2	WBP11	1809	1454	2258	2423	4754	4125	40105	44998	47554	47441	45752	49474	3.72e-11	4.03211	2.36e-09
P27694	RPA1	5517	4841	6286	5830	10629	7411	47971	54768	52245	55217	53537	57282	3.92e-11	2.98596	2.43e-09
O94851	MICAL2	196	0	143	458	634	0	6673	7734	7980	8158	8164	7953	4.2e-11	5.02112	2.56e-09
P18887	XRCC1	2041	841	1787	1936	1988	1327	15651	17800	18475	19033	17385	18891	4.64e-11	3.43342	2.77e-09
Q8WW12	PCNP	0	0	289	0	1357	383	8795	9737	10097	10443	9895	10359	4.93e-11	4.86556	2.87e-09
Q9Y4W6	AFG3L2	2394	2257	2182	3068	4905	4021	35442	38933	38829	41670	39764	43872	5.03e-11	3.66272	2.87e-09
O14672	ADAM10	1038	852	842	977	1782	1791	13947	16520	14314	15443	15012	16543	5.08e-11	3.65457	2.87e-09
P82912	MRPS11	944	805	1015	556	4011	2287	22449	24009	25220	24348	24206	26762	5.95e-11	3.93298	3.29e-09
O15347	HMGB3	1073	1070	1710	1045	3718	2975	23365	24101	26432	25287	27877	26273	6.03e-11	3.72486	3.29e-09
Q9H8M2	BRD9	0	157	0	0	166	0	2586	2715	2214	2758	2462	2587	6.27e-11	5.54137	3.34e-09
P78357	CNTNAP1	333	0	0	0	358	0	3957	3948	4049	3873	4628	4362	6.56e-11	5.15403	3.34e-09
Q14CZ7	FASTKD3	1080	1141	564	1017	2514	1801	19020	23467	23287	21700	21844	21328	6.48e-11	4.00751	3.34e-09
Q96PK6	RBM14	13365	13904	13204	14144	18321	19819	63012	68882	72881	71561	69463	72552	6.35e-11	2.17309	3.34e-09
Q86UK7	ZNF598	4977	4143	5425	5816	9175	8581	64609	67571	75240	74971	71618	78990	7.28e-11	3.50563	3.59e-09
Q96K37	SLC35E1	1131	0	1070	885	1065	1186	8047	8985	8993	8978	8844	9729	7.26e-11	3.32586	3.59e-09
Q15717	ELAVL1	4392	4964	5773	5715	10905	10512	73909	81618	84475	87538	82622	91672	7.4e-11	3.56961	3.6e-09
Q96GQ7	DDX27	553	0	499	1118	921	855	6435	6990	7153	7024	7141	7663	7.64e-11	3.42361	3.66e-09
Q8TF46	DIS3L	0	0	0	284	0	120	3034	3234	2827	3375	3201	3538	8.33e-11	5.55001	3.67e-09
Q9H0J9	PARP12	0	763	1153	906	3138	1139	22899	25039	25742	28112	25280	27585	8.06e-11	4.44409	3.67e-09
Q7Z6E9	RBBP6	617	3657	501	364	1524	721	24238	25734	23486	25893	25561	28550	8.44e-11	4.37616	3.67e-09
P20908	COL5A1	1635	1307	1464	1314	3325	2529	19150	22239	21495	21568	21797	23934	8.58e-11	3.49083	3.67e-09
Q9P015	MRPL15	736	542	718	597	1078	465	6434	6724	7611	6746	7533	7544	8.31e-11	3.36218	3.67e-09
Q12872	SFSWAP	1388	1101	912	783	1950	1518	11934	11608	11970	12204	13832	11451	8.59e-11	3.25284	3.67e-09
O75940	SMNDC1	409	390	1182	998	2156	1973	10665	10942	11285	11648	11858	10995	7.83e-11	3.24387	3.67e-09
P62899	RPL31	28668	29539	25912	28323	49275	45136	254976	283642	309909	290209	308308	289166	8.04e-11	3.06922	3.67e-09
P08670	VIM	188610	180212	212225	186382	293148	231870	1000130	1085892	1201108	1121454	1124731	1083821	8.74e-11	2.3561	3.68e-09
Q9Y6X9	MORC2	323	0	759	204	672	434	6160	7172	6334	7210	6883	7361	9.18e-11	4.09994	3.74e-09
O75616	ERAL1	1379	908	1679	1555	3846	2367	24304	26462	29694	28359	27604	29475	9.09e-11	3.82079	3.74e-09
P49761	CLK3	504	391	557	845	1508	1230	9741	11321	11683	11637	11645	12060	9.22e-11	3.7556	3.74e-09
Q9Y3A4	RRP7A	258	1193	0	0	1054	0	7469	8466	8476	8281	8069	8654	1e-10	4.29862	3.99e-09
P18850	ATF6	288	0	0	0	329	608	3804	4198	4219	4117	3926	3649	1.02e-10	4.27989	3.99e-09
Q9H7E2	TDRD3	1234	1611	808	1142	2263	2081	16063	17990	17351	18207	17264	20137	1.03e-10	3.54865	3.99e-09
Q9H4H8	FAM83D	1800	2022	1721	1952	3401	3139	18216	19704	19584	19713	17742	21572	1.02e-10	3.053	3.99e-09
Q9NQT5	EXOSC3	0	492	593	693	1514	491	8365	9318	8276	9275	9709	8874	1.08e-10	3.82817	4.11e-09
P63208	SKP1	610	436	677	598	2499	1211	13660	15081	15962	14575	16033	16377	1.15e-10	3.92483	4.26e-09
O95819	MAP4K4	2536	677	1084	868	1736	1482	13422	14144	14707	14298	15008	16358	1.14e-10	3.3899	4.26e-09
Q5T9A4	ATAD3B	1393	1265	1562	1016	2180	2481	10126	11191	11491	11059	11571	12125	1.16e-10	2.7703	4.26e-09
Q8TCJ2	STT3B	4432	4344	5549	4534	10905	7736	71276	81606	87946	80939	86053	88977	1.27e-10	3.72746	4.61e-09
P62306	SNRPF	891	1363	1624	2139	3700	9472	91995	99703	99484	90817	97749	113822	1.32e-10	4.95062	4.76e-09
O14776	TCERG1	4196	4034	4340	4988	10652	9818	84327	95434	100359	100538	97240	108211	1.35e-10	3.94581	4.78e-09
O94761	RECQL4	0	1295	0	0	1700	965	12213	12597	13763	12953	13528	14707	1.46e-10	4.32993	5.13e-09
Q16630	CPSF6	9639	6575	7654	8763	19991	16628	122422	138891	150220	153135	144019	144742	1.49e-10	3.62326	5.15e-09
Q9UKZ1	CNOT11	338	335	591	393	1332	1364	8342	9308	8482	9296	8227	9556	1.5e-10	3.60966	5.15e-09
Q92616	GCN1	2100	1514	1541	1427	4344	2642	16785	18683	18599	18659	19529	19763	1.52e-10	3.04481	5.15e-09
Q92545	TMEM131	0	0	0	188	400	417	4133	4185	4727	4162	4826	4853	1.66e-10	4.733	5.47e-09
Q9NX58	LYAR	389	587	305	549	2791	1154	21391	25874	25457	23417	25626	27089	1.71e-10	4.68644	5.47e-09
Q6P1N0	CC2D1A	0	862	0	181	168	364	6353	6102	6118	6112	5805	7156	1.65e-10	4.57359	5.47e-09
P82930	MRPS34	3349	2237	2877	2223	8311	5364	62165	70619	71795	69819	74801	80000	1.64e-10	4.13865	5.47e-09
Q9HCE1	MOV10	1524	1186	1424	1527	3369	2752	17374	19846	20685	19816	20832	21609	1.68e-10	3.34959	5.47e-09
Q9NUL3	STAU2	1623	1316	485	463	1463	1601	9135	10322	9947	11168	10224	10420	1.71e-10	3.13737	5.47e-09
P0DP91	ERCC6	0	0	0	506	662	0	7328	9014	9084	9372	8525	9195	1.77e-10	5.48331	5.54e-09
P61619	SEC61A1	3887	4394	5419	5087	10539	8453	56255	63923	64112	71435	65431	65158	1.76e-10	3.35389	5.54e-09
P62891;Q59GN2	RPL39;RPL39P5	13868	18666	19006	17518	35817	34289	164559	170089	195488	174589	183967	186747	1.81e-10	2.95001	5.6e-09
Q9NRC8	SIRT7	0	0	0	0	572	0	4023	4621	4460	4645	4102	4934	1.93e-10	5.53421	5.81e-09
Q9BRJ2	MRPL45	1200	1388	2107	945	2986	2094	18525	21615	22177	22196	22535	23777	1.91e-10	3.60845	5.81e-09
P43243	MATR3	5518	4498	6566	5288	10273	9088	60860	67962	75026	71850	70518	76630	1.93e-10	3.35812	5.81e-09
Q9Y2R5	MRPS17	222	932	1021	881	2955	1042	18869	19802	23336	22061	22587	21199	2.03e-10	4.17889	6.05e-09
Q92667	AKAP1	1661	351	2076	399	2048	483	14023	16059	16077	15948	16681	17547	2.08e-10	3.7777	6.08e-09
Q9Y520	PRRC2C	22480	20565	22467	20653	34037	40763	165421	178929	186516	189484	178361	202576	2.07e-10	2.77432	6.08e-09
Q969L4	LSM10	0	0	166	0	680	0	5027	5579	6327	5794	6186	6079	2.12e-10	5.36003	6.14e-09
P23588	EIF4B	3482	2592	5141	2682	13066	5232	55840	59769	62040	62942	65488	66098	2.14e-10	3.53081	6.15e-09
Q13825	AUH	670	797	643	830	1976	1805	13501	15411	16062	17343	15808	16500	2.27e-10	3.81419	6.42e-09
Q96DA6	DNAJC19	242	326	243	531	1218	870	6255	7247	7105	7662	7233	6707	2.28e-10	3.61875	6.42e-09
Q9UJF2	RASAL2	325	713	1336	1128	1508	1576	9479	11134	10774	11650	10006	11027	2.31e-10	3.28086	6.46e-09
Q96EY1	DNAJA3	11370	11302	13728	13064	22577	19797	115658	132039	139394	133730	143473	144699	2.33e-10	3.13887	6.46e-09
Q8N9N2	ASCC1	1690	1056	408	3174	989	1319	22030	26910	28382	26189	27614	27213	2.43e-10	4.1955	6.67e-09
Q9ULG6	CCPG1	1618	1726	1771	1504	3328	3053	14028	15909	16957	16894	16783	16178	2.45e-10	2.89507	6.67e-09
P52298	NCBP2	0	254	763	819	2260	1174	21208	21327	24279	24505	24510	26659	2.54e-10	4.75525	6.71e-09
Q3B726	POLR1F	837	0	574	635	2349	1413	19614	17892	22935	21830	21225	20864	2.54e-10	4.41885	6.71e-09
Q9UHD8	SEPTIN9	2022	2245	2029	2128	5715	4368	37133	41690	45913	42691	45335	47027	2.5e-10	3.81073	6.71e-09
P52815	MRPL12	1327	1713	2963	1793	9040	3187	41467	44265	43566	42024	43786	49316	2.55e-10	3.72269	6.71e-09
Q8N490	PNKD	0	0	614	796	1481	941	12759	12060	14470	12515	14855	13421	2.6e-10	4.38302	6.79e-09
Q8IZ52	CHPF	0	0	0	0	507	410	4670	5382	5427	4425	5315	5286	2.65e-10	5.04657	6.88e-09
P62829	RPL23	66484	61556	74673	73186	126622	126732	413498	457362	431776	455641	460499	449582	2.69e-10	2.33391	6.92e-09
P38432	COIL	675	0	935	773	1594	1704	15199	16507	16913	14018	17792	17099	2.89e-10	4.10008	7.38e-09
Q56NI9	ESCO2	282	0	251	0	240	0	3029	3255	3252	3876	3472	3575	3.06e-10	4.71497	7.49e-09
Q0VDF9	HSPA14	2389	585	533	0	987	1536	18576	21300	20354	21209	21423	24236	3.02e-10	4.3962	7.49e-09
Q9BRP8	PYM1	1306	752	1532	505	1895	1775	14040	17049	16750	15284	15341	17710	3.04e-10	3.62947	7.49e-09
P39019	RPS19	62022	54981	67887	61058	128700	120554	643733	697373	812531	746537	727744	735502	3.1e-10	3.13935	7.49e-09
P62851	RPS25	131684	123992	146086	132491	242201	241115	1266655	1349933	1475234	1474223	1467356	1594315	3.03e-10	3.08384	7.49e-09
Q15582	TGFBI	3795	4256	3989	4288	7827	6733	42218	43756	37915	42138	42567	48421	3.05e-10	3.05645	7.49e-09
Q5JSZ5	PRRC2B	7780	7524	8435	6786	13190	14812	57808	64359	66393	66540	67041	71529	3.1e-10	2.74966	7.49e-09
Q8N5N7	MRPL50	497	388	896	661	2050	1068	16063	15718	17488	16716	17484	19999	3.18e-10	4.2164	7.51e-09
P35611	ADD1	1122	931	805	992	2055	1428	8629	9048	8817	9291	9393	10521	3.18e-10	2.924	7.51e-09
P17275	JUNB	1224	1254	1474	1203	2191	1940	13306	10990	10713	11468	11658	11253	3.14e-10	2.90063	7.51e-09
Q13523	PRPF4B	2917	1019	2881	993	2605	3982	24882	27628	29178	29221	28879	32158	3.22e-10	3.57751	7.55e-09
P51398	DAP3	1943	1667	2143	2224	5936	3508	40611	50881	50059	46371	48697	52803	3.43e-10	4.05378	7.97e-09
Q8NHQ9	DDX55	243	233	0	759	659	613	6770	8045	8311	7023	7535	8380	3.65e-10	4.19616	8.23e-09
Q13595	TRA2A	785	861	577	816	2516	1588	17323	21821	22032	22359	21001	22046	3.77e-10	4.14619	8.23e-09
Q14151	SAFB2	2285	0	322	1037	500	719	11576	11987	12657	12522	11922	14064	3.78e-10	3.93995	8.23e-09
Q9Y653	ADGRG1	0	390	335	512	818	450	5190	5982	6592	6145	5924	6564	3.76e-10	3.85749	8.23e-09
O75175	CNOT3	536	238	349	268	1612	773	7459	8165	8739	8815	8715	9195	3.58e-10	3.75576	8.23e-09
O60716	CTNND1	954	1306	1196	1250	3430	2152	14964	17120	16870	17102	17484	18889	3.65e-10	3.31475	8.23e-09
Q9UJK0	TSR3	481	498	878	1082	2075	1525	9118	10120	10343	10440	9621	11101	3.77e-10	3.21425	8.23e-09
Q6P087	RPUSD3	727	858	1265	415	1300	1210	7303	8836	8069	8873	8137	9079	3.71e-10	3.12108	8.23e-09
P42167	TMPO	6791	6888	8410	6449	10324	9894	39647	46752	47819	46029	45349	50041	3.75e-10	2.49894	8.23e-09
Q99735	MGST2	7840	6422	7626	7547	17009	10412	61865	66095	72910	70561	74962	69603	3.83e-10	2.87103	8.29e-09
Q5T7V8	GORAB	0	0	0	0	365	0	3032	3027	3717	2963	3355	3387	3.93e-10	5.7145	8.42e-09
P09001	MRPL3	745	738	1282	702	2268	860	14404	16599	17772	16337	17834	18685	3.94e-10	3.94451	8.42e-09
P62277	RPS13	71241	75865	73026	69990	138599	117812	534391	620673	651907	624662	619598	667204	4.11e-10	2.7663	8.73e-09
Q9NVC6	MED17	0	0	0	0	856	0	4886	5539	5587	6220	5878	5486	4.17e-10	5.28446	8.79e-09
Q96EU6	RRP36	0	0	0	0	622	398	5035	5176	5611	6190	5086	5927	4.27e-10	5.00846	8.82e-09
O95831	AIFM1	1032	1279	1629	1285	4486	2723	18706	21450	20868	23094	21939	22165	4.23e-10	3.36559	8.82e-09
Q9NX14	NDUFB11	878	655	1351	499	985	937	5103	5077	5859	4864	5146	5186	4.24e-10	2.55611	8.82e-09
P42695	NCAPD3	1723	3392	1549	3558	2528	1305	22374	26121	28531	25593	24974	28167	4.32e-10	3.46955	8.88e-09
P52292	KPNA2	1138	971	2502	1616	7822	2073	60440	70530	79293	71172	74454	77872	4.39e-10	4.74926	8.96e-09
Q9P2E5	CHPF2	0	0	4	0	453	0	4041	4831	5363	4444	4603	4842	4.42e-10	5.92465	8.96e-09
Q06330	RBPJ	0	0	0	0	418	753	6074	7558	8060	7186	7324	7019	4.65e-10	5.19855	9.31e-09
P51648	ALDH3A2	762	643	607	588	2124	1162	8771	9148	9343	10302	10524	9670	4.63e-10	3.29319	9.31e-09
Q8TED0	UTP15	0	458	0	344	368	423	4318	4632	4966	5085	4122	4239	4.78e-10	4.09693	9.51e-09
O15258	RER1	1499	1332	1520	594	2714	1788	13547	14653	14298	16951	14061	14317	4.89e-10	3.21582	9.66e-09
Q9UBV7	B4GALT7	0	0	0	157	936	0	5812	6228	7273	5997	6621	6818	5.11e-10	5.1399	9.88e-09
Q16394	EXT1	378	613	198	0	738	800	9189	7476	8149	7465	8821	7578	5.05e-10	4.15471	9.88e-09
O43809	NUDT21	12398	10166	14160	15771	32411	28114	186357	216258	232517	214621	225804	241770	5.12e-10	3.54289	9.88e-09
P26583	HMGB2	1195	788	1590	1537	4879	2438	18996	20471	21653	20166	21913	22672	5.09e-10	3.3397	9.88e-09
P52756	RBM5	1734	0	502	0	851	917	12757	14532	16508	14051	15273	15929	5.38e-10	4.47294	1.01e-08
Q16795	NDUFA9	3677	3554	4565	3371	6472	6699	31026	36104	37895	36795	36589	40154	5.34e-10	2.94693	1.01e-08
P46776	RPL27A	95391	92554	106358	105202	167256	152333	791589	864205	884622	942451	889914	1018800	5.39e-10	2.90644	1.01e-08
Q14739	LBR	3087	3088	3145	3276	6660	4364	24892	27213	30147	29944	30707	28800	5.38e-10	2.86147	1.01e-08
Q8NDV7	TNRC6A	1339	1287	1266	1333	2197	1893	6889	7373	6992	6921	7105	8092	5.42e-10	2.21821	1.01e-08
Q9BYD3	MRPL4	243	0	269	348	1453	355	9210	11573	10226	9409	10750	10997	5.46e-10	4.53903	1.02e-08
Q6PGP7	TTC37	809	674	2778	303	1720	1019	13307	16209	15596	15925	16034	17005	5.5e-10	3.68608	1.02e-08
P62314	SNRPD1	12379	12882	14506	17388	12379	36212	125763	149360	152223	152692	148224	149145	5.85e-10	3.05256	1.08e-08
Q5SW79	CEP170	404	1071	746	663	1557	837	9093	10282	10911	10295	10175	11976	5.98e-10	3.5695	1.09e-08
Q9Y6A9	SPCS1	506	1015	888	1301	1759	1520	6353	5936	5880	6615	6310	5978	6.07e-10	2.40593	1.1e-08
Q9HD20	ATP13A1	357	650	530	703	1376	1143	8531	9816	11296	9999	10077	9484	6.17e-10	3.63512	1.11e-08
Q15154	PCM1	3613	2871	2938	2850	4821	3912	12637	14394	13412	14432	14745	14530	6.16e-10	2.00182	1.11e-08
Q86X95	CIR1	577	411	266	602	1579	795	7256	7896	8345	6795	8155	8133	6.4e-10	3.45894	1.14e-08
Q13573	SNW1	4659	3280	5354	4919	9639	9478	43913	50676	50686	47689	48899	55602	6.55e-10	2.99412	1.16e-08
Q8N163	CCAR2	2675	2298	3040	2810	4646	4539	23810	27241	27469	26770	26365	31205	6.69e-10	3.02455	1.18e-08
Q13888;Q6P1K8	GTF2H2;GTF2H2C	365	0	479	1621	772	0	13305	15480	15147	13818	15531	17472	6.91e-10	4.80654	1.21e-08
Q15393	SF3B3	2500	2499	2857	3119	8572	6052	55614	63848	69344	64580	65743	74218	6.88e-10	3.94131	1.21e-08
Q7L1W4	LRRC8D	0	0	1107	285	961	913	6069	6952	7103	6591	7041	7401	6.96e-10	3.65289	1.21e-08
Q9NXH8	TOR4A	1115	578	1718	827	1599	973	8582	9523	10428	9958	10453	11077	7.62e-10	3.13847	1.32e-08
Q969G5	CAVIN3	2427	2650	3849	3077	6882	5072	28128	30932	30287	33585	31667	35302	7.66e-10	2.98637	1.32e-08
Q15646	OASL	666	625	880	908	1129	1332	5908	6400	6904	5778	7044	6020	7.75e-10	2.77853	1.32e-08
O95786	DDX58	0	0	0	894	351	0	6112	7824	7668	7617	7706	8199	7.84e-10	5.17281	1.33e-08
Q9H4L5	OSBPL3	2515	481	3373	819	1908	1685	15206	18623	18556	16613	18308	18189	7.86e-10	3.28981	1.33e-08
Q9BZZ5	API5	1339	0	965	573	1644	0	9462	9462	11429	10919	10236	10877	7.92e-10	3.78457	1.33e-08
Q96P47	AGAP3	0	0	1593	0	0	616	6837	6896	7128	7285	7848	7653	8.1e-10	4.3005	1.34e-08
O43709	BUD23	1711	1462	1301	1441	3614	2914	20016	24735	25951	25666	26160	24893	8.07e-10	3.56584	1.34e-08
Q9HD67	MYO10	939	613	1106	1031	1109	1209	5078	5456	5262	5664	6200	6184	8.12e-10	2.49274	1.34e-08
P31689	DNAJA1	4012	2794	3873	3708	9175	7243	51815	56704	64721	64426	65024	65499	8.27e-10	3.57893	1.35e-08
O00592	PODXL	4626	5215	4466	5220	13828	4755	48931	46479	45395	47785	43584	51106	8.24e-10	2.89376	1.35e-08
Q9NV06	DCAF13	0	1769	0	0	1866	1318	10530	9521	10394	10049	10823	10947	8.38e-10	3.65028	1.37e-08
Q17RY6	LY6K	0	122	786	819	0	1468	12773	14789	14644	11887	15489	14543	8.43e-10	4.71594	1.37e-08
P11137	MAP2	0	0	620	0	1096	1622	8891	7794	8404	7613	8782	8110	8.72e-10	3.89052	1.39e-08
Q9BTV4	TMEM43	1803	1552	2229	1367	5276	3516	20733	24352	25272	25183	25584	25931	8.71e-10	3.22302	1.39e-08
P04908;P0C0S8;P20671;Q16777;Q6FI13;Q7L7L0;Q93077;Q96KK5;Q99878;Q9BTM1	H2AC4;H2AC11;H2AC7;H2AC20;H2AC18;H2AW;H2AC6;H2AC12;H2AC14;H2AJ	16169	14299	12928	13968	25989	14042	87343	105591	111160	104536	108186	107567	8.73e-10	2.68042	1.39e-08
Q9Y324	FCF1	0	0	0	0	0	1315	7622	7984	7701	9066	7918	9284	8.88e-10	5.22991	1.41e-08
Q99715	COL12A1	4599	5081	4948	4459	8067	6217	32154	36260	37422	38091	37728	42342	8.9e-10	2.74655	1.41e-08
Q9BQ39	DDX50	207	0	0	482	1438	1168	10436	12009	13468	13376	12489	13468	8.99e-10	4.51064	1.41e-08
Q03001	DST	4171	3435	4055	3908	6566	5136	23796	29021	28430	27560	27923	30988	9.07e-10	2.62028	1.42e-08
Q96DP5	MTFMT	0	0	221	0	861	0	6486	6625	6698	8081	6883	6164	9.2e-10	5.23365	1.43e-08
P62269	RPS18	182776	157816	180597	178562	298137	335652	1113387	1249523	1333722	1354610	1304561	1358456	9.41e-10	2.53226	1.46e-08
Q99985	SEMA3C	429	300	474	743	1275	533	7483	8071	8940	8416	8021	9796	9.93e-10	3.75395	1.52e-08
Q6UN15	FIP1L1	975	1325	1491	1445	3152	3078	20098	23321	25645	22673	22281	26091	9.96e-10	3.61036	1.52e-08
Q15404	RSU1	975	743	570	747	2945	1159	12981	12615	11528	13359	13682	14540	9.87e-10	3.46145	1.52e-08
Q14966	ZNF638	285	0	732	1224	1177	1380	11185	12829	13912	12465	12865	14896	1.01e-09	4.02397	1.54e-08
P13984	GTF2F2	2056	1484	1925	2263	6618	4755	24996	27907	28790	27315	27353	30839	1.03e-09	3.1294	1.56e-08
Q14789	GOLGB1	1780	1403	1716	1813	4014	2399	14586	18372	16532	17400	17751	18242	1.08e-09	2.96996	1.63e-08
Q6P6C2	ALKBH5	1798	1757	1227	790	4312	2255	21184	23580	21371	23797	20847	26057	1.1e-09	3.49401	1.64e-08
Q96ST3	SIN3A	1379	270	431	817	1174	1290	9177	10675	12115	10984	11842	11573	1.1e-09	3.62826	1.64e-08
Q9BSD7	NTPCR	5576	4780	5872	4041	10750	10873	40115	43955	47538	47628	44466	48638	1.12e-09	2.70046	1.67e-08
O43148	RNMT	1766	0	1190	0	614	368	10504	11482	11099	11987	12780	13410	1.13e-09	4.1754	1.67e-08
P68104	EEF1A1	243687	220396	271788	245045	642857	471856	3523251	4204516	4494113	3982568	4361065	4666232	1.14e-09	3.58978	1.68e-08
Q9BZH6	WDR11	0	339	0	0	982	327	5483	5334	4832	5314	4988	4424	1.15e-09	4.19885	1.68e-08
Q9BWF3	RBM4	1411	1644	1779	2249	4327	2805	21925	26073	27052	26823	24682	29305	1.16e-09	3.45416	1.69e-08
P08574	CYC1	2398	1334	2906	1932	8097	5101	25827	29198	28793	28897	28660	29298	1.17e-09	2.97056	1.7e-08
Q5TCZ1	SH3PXD2A	0	0	0	515	756	692	4359	4851	4275	5193	4719	4925	1.2e-09	3.84639	1.72e-08
Q86XL3	ANKLE2	512	751	767	630	1793	1001	9818	11507	11275	12004	12088	13324	1.2e-09	3.68071	1.72e-08
Q9BSC4	NOL10	906	0	289	0	709	882	6581	7677	8588	7933	7905	8617	1.2e-09	4.0825	1.72e-08
Q9UBP9	GULP1	0	0	0	332	471	0	4034	4735	4830	5077	5554	5122	1.23e-09	5.18118	1.73e-08
Q9BYD2	MRPL9	808	944	834	928	3235	1950	17643	19249	22135	18153	21232	21628	1.22e-09	3.78553	1.73e-08
Q8TB61	SLC35B2	400	0	322	366	1226	438	4717	4982	5173	5693	5430	5607	1.23e-09	3.51832	1.73e-08
Q9BVA0	KATNB1	0	520	725	0	1166	637	5548	6175	6886	6382	6951	6482	1.25e-09	3.65324	1.76e-08
P35659	DEK	431	597	1164	866	1998	1481	7774	8788	8564	7531	8566	9125	1.26e-09	2.94391	1.77e-08
Q14671	PUM1	9152	9207	10682	9070	16840	18724	71041	80763	86982	84247	85792	91655	1.28e-09	2.76395	1.78e-08
O43293	DAPK3	2396	3321	3927	5057	5947	4374	23608	30150	26360	26719	26004	29075	1.28e-09	2.69363	1.78e-08
O14579	COPE	474	0	0	208	1362	491	9810	10265	12615	11570	11934	10204	1.29e-09	4.70767	1.78e-08
Q9Y676	MRPS18B	1785	1858	1790	2661	3632	4365	22449	24657	23163	26634	25952	28941	1.29e-09	3.23727	1.78e-08
Q8WXA9	SREK1	1000	0	328	519	1641	810	7204	7855	8393	8249	8321	9196	1.32e-09	3.51544	1.8e-08
P54132	BLM	0	0	0	0	440	0	2312	2236	2568	2223	2416	2749	1.37e-09	5.02326	1.85e-08
Q9Y2R4	DDX52	0	0	447	659	945	1144	7368	9170	8145	7813	8645	9400	1.37e-09	3.98086	1.85e-08
Q9NVI7	ATAD3A	17036	14819	16928	15835	26872	24289	100309	112901	122342	116488	113257	130540	1.38e-09	2.5873	1.86e-08
Q9NQ50	MRPL40	424	431	773	0	2419	1574	13567	14178	16746	14388	16819	14492	1.44e-09	4.00253	1.94e-08
Q96E11	MRRF	323	357	1053	547	4991	1613	30088	36464	39304	36036	38356	40941	1.52e-09	4.63695	2.02e-08
Q96AE7	TTC17	0	316	285	537	942	1033	6348	7956	8200	7014	8089	7778	1.52e-09	3.86306	2.02e-08
P16401	H1-5	2348	2600	2074	1440	4931	5398	40238	36948	44541	39819	41624	49258	1.51e-09	3.7473	2.02e-08
Q8IYS2	KIAA2013	419	306	0	0	585	349	3476	3725	4124	3299	3386	3386	1.51e-09	3.68375	2.02e-08
Q96J01	THOC3	0	0	428	0	1283	0	7406	8571	8210	9318	9575	9497	1.53e-09	4.93647	2.02e-08
O43818	RRP9	1136	0	1696	2201	2511	1288	17399	20322	23049	20050	22862	21793	1.56e-09	3.82754	2.05e-08
Q13356	PPIL2	0	0	0	0	788	0	4462	4888	4530	4609	5393	5559	1.59e-09	5.21254	2.07e-08
Q9UM00	TMCO1	7366	6457	7560	6922	14602	12713	76972	88309	95452	78898	92872	97931	1.59e-09	3.25334	2.07e-08
Q5T5U3	ARHGAP21	323	0	691	678	995	503	3753	4334	4253	4524	4496	4461	1.61e-09	3.01421	2.08e-08
Q9HCK8	CHD8	0	224	0	416	1294	246	6558	7664	8355	8504	8007	8594	1.62e-09	4.44708	2.1e-08
Q9H9J2	MRPL44	0	266	608	365	1758	173	10940	12192	13010	11275	13544	14196	1.68e-09	4.56462	2.16e-08
Q9UGP8	SEC63	1108	942	1329	1387	5015	2396	20247	24510	24530	24229	25561	26590	1.69e-09	3.57973	2.16e-08
O94992	HEXIM1	0	0	0	0	816	455	6615	8372	8205	8034	9031	7278	1.7e-09	5.21816	2.17e-08
Q8NBJ5	COLGALT1	1955	1776	2006	1876	5923	2128	29779	37218	37556	39126	39127	40337	1.72e-09	3.83189	2.18e-08
Q16531	DDB1	1844	2126	3124	1958	6859	4331	30776	35887	36598	34765	38453	40849	1.73e-09	3.42402	2.19e-08
P50402	EMD	5746	5438	6104	5632	10856	9627	28791	31019	32393	32413	31520	33918	1.75e-09	2.13034	2.21e-08
O95067	CCNB2	0	0	0	0	503	0	3301	2862	3017	3194	3041	3754	1.81e-09	5.23497	2.27e-08
P61326;Q96A72	MAGOH;MAGOHB	3716	3501	3189	4073	4879	5229	19714	22606	22829	24130	19483	23768	1.81e-09	2.43	2.27e-08
Q15459	SF3A1	2613	1550	2633	2749	7256	5058	42643	48348	50625	52368	51963	58699	1.82e-09	3.80044	2.27e-08
Q92547	TOPBP1	0	0	298	2343	596	160	11312	13527	13896	13854	14992	14770	1.88e-09	4.59691	2.33e-08
Q96GC5	MRPL48	743	621	847	612	2025	1037	10296	11180	13560	12350	12094	13261	1.89e-09	3.62618	2.33e-08
Q03135	CAV1	927	577	901	884	1640	1023	6644	6982	5404	6084	6283	6260	1.93e-09	2.66002	2.37e-08
P05455	SSB	337	608	1103	632	2515	1457	9514	10512	10634	10527	9492	11616	1.98e-09	3.22596	2.42e-08
Q00688	FKBP3	1390	1327	3245	2081	11105	3097	40366	47981	50164	46651	50652	49750	2.03e-09	3.68187	2.48e-08
P61221	ABCE1	501	181	0	548	1179	775	5030	4905	5335	4786	5528	5788	2.04e-09	3.29785	2.49e-08
A5YKK6	CNOT1	427	521	479	399	1174	953	5956	7239	7895	6603	6965	7654	2.07e-09	3.41786	2.51e-08
Q9NXS2	QPCTL	1770	1281	1789	1340	2635	2751	13738	14232	14904	15188	15998	17981	2.08e-09	2.99164	2.51e-08
Q9NYL2	MAP3K20	0	777	0	0	568	939	5007	5970	6420	5368	5955	5899	2.23e-09	3.91814	2.68e-08
Q00059	TFAM	18328	19615	21785	18333	28151	26489	84269	92204	87014	99488	81895	97897	2.26e-09	2.03209	2.7e-08
Q9Y2H6	FNDC3A	0	0	0	0	653	0	4309	5632	5963	5659	5728	5910	2.33e-09	5.6548	2.78e-08
P61978	HNRNPK	13596	13462	16727	11594	46341	14060	206725	241876	262722	255900	242315	280955	2.4e-09	3.68626	2.82e-08
O75477	ERLIN1	1645	1001	1502	1451	2924	1974	12278	14860	16087	16239	15653	16232	2.4e-09	3.12059	2.82e-08
P35240	NF2	1375	1418	1019	1059	2300	0	8689	10183	8840	10178	9997	9023	2.4e-09	2.98723	2.82e-08
Q5T6F2	UBAP2	14063	12032	16783	13708	26538	30438	95597	105305	119227	108953	110287	114291	2.38e-09	2.52498	2.82e-08
Q9UKN8	GTF3C4	0	0	0	0	786	0	4673	5360	5160	4640	5760	5980	2.47e-09	5.31705	2.89e-08
P04843	RPN1	19515	18645	25462	19730	64528	36988	275367	346263	342039	328976	354221	374180	2.51e-09	3.45049	2.92e-08
Q9Y6R0	NUMBL	1001	0	1135	1157	1906	1361	9594	10501	10090	11836	10244	12164	2.52e-09	3.29462	2.92e-08
P29317	EPHA2	1135	1037	1153	797	2758	1462	9354	11008	10877	10971	12203	11744	2.52e-09	2.98639	2.92e-08
O95639	CPSF4	0	185	0	206	816	444	4164	5365	5579	5426	5092	5482	2.53e-09	4.23064	2.93e-08
O00257	CBX4	0	0	235	0	785	368	4945	5956	5286	5033	5901	6432	2.61e-09	4.58914	3e-08
P13010	XRCC5	11208	9636	14035	10038	34462	20132	159638	197333	205432	180127	201552	214451	2.67e-09	3.54121	3.06e-08
O00522	KRIT1	0	0	402	0	0	0	3024	2498	2426	3208	2766	2828	2.71e-09	5.35945	3.09e-08
Q9UNX4	WDR3	1511	772	812	814	2796	617	9110	11449	11430	11106	11072	10936	2.73e-09	3.15123	3.11e-08
Q9ULV4	CORO1C	922	1067	836	1015	3881	929	11680	14105	12907	12869	13189	13754	2.79e-09	3.18099	3.13e-08
P35232	PHB	8400	8789	9915	8991	31583	15795	99575	125740	123416	121822	120314	120012	2.77e-09	3.09012	3.13e-08
P14406	COX7A2	786	213	1925	1173	3540	1332	10791	11866	11242	12348	11806	11918	2.78e-09	2.96277	3.13e-08
P60468	SEC61B	10267	10828	12467	10249	21444	20547	98759	128423	128491	132476	116828	119074	2.8e-09	3.07691	3.14e-08
Q92917	GPKOW	355	0	0	1407	1098	380	8245	9620	10817	11187	9917	10381	2.85e-09	4.21224	3.18e-08
Q9NPD3	EXOSC4	858	988	678	446	2330	1313	10165	10089	12177	12812	11074	10951	2.93e-09	3.34524	3.27e-08
P38398	BRCA1	0	0	0	0	0	358	2089	2415	1841	2164	2081	1871	3e-09	5.09734	3.33e-08
Q9UHX1	PUF60	6624	5846	6772	9661	20293	15291	76836	83942	90435	82352	85570	99037	3.03e-09	3.00622	3.35e-08
Q9P035	HACD3	3004	2750	1885	2075	5889	4784	31284	38038	38509	41163	35746	42792	3.06e-09	3.47992	3.36e-08
P02751	FN1	4711	5322	5246	4282	7000	6918	24773	30290	30804	30572	31651	33460	3.05e-09	2.43878	3.36e-08
Q9UKM9	RALY	3650	3005	3089	2727	4638	3699	12943	15829	15181	15969	16847	16255	3.1e-09	2.16005	3.39e-08
Q9BZI7	UPF3B	0	5170	4726	6264	1664	5119	27222	27938	30736	29110	32775	32338	3.24e-09	2.97245	3.54e-08
P12956	XRCC6	10033	11213	13899	11162	32680	19991	129723	159205	171220	153318	161177	173950	3.29e-09	3.26052	3.57e-08
Q12789	GTF3C1	0	1544	356	1909	1476	723	11307	12975	13876	11151	12663	14312	3.3e-09	3.66498	3.57e-08
Q8NBL1	POGLUT1	0	0	0	577	0	563	4169	3954	4462	3402	4475	4369	3.36e-09	4.43746	3.63e-08
Q8N201	INTS1	2226	926	626	1225	687	998	9290	11142	11718	12178	11143	12678	3.37e-09	3.34775	3.63e-08
P21359	NF1	979	603	689	755	2766	1707	9581	9760	10492	10504	11443	11663	3.39e-09	3.07954	3.63e-08
P78347	GTF2I	2738	2793	3431	2854	7070	6522	22509	24351	25645	25140	26850	27626	3.41e-09	2.58152	3.64e-08
Q8NBX0	SCCPDH	599	608	272	220	1505	682	6633	9109	8404	8268	8857	8260	3.54e-09	3.66975	3.74e-08
Q9H8V3	ECT2	3964	1912	2304	4033	3719	5987	29414	33901	34481	32280	36543	40251	3.54e-09	3.23808	3.74e-08
O00443	PIK3C2A	1165	1150	1145	1086	2033	2002	7108	7650	8104	7354	7736	9055	3.52e-09	2.45265	3.74e-08
Q9Y450	HBS1L	0	0	0	442	1499	648	8615	9652	8130	7940	9621	10262	3.59e-09	4.38502	3.76e-08
Q5T200	ZC3H13	1711	0	0	4938	5950	0	29659	33030	32981	37015	30516	36417	3.59e-09	3.98517	3.76e-08
Q32P44	EML3	0	1684	488	2185	3176	553	14204	17556	16348	15681	17079	18650	3.58e-09	3.62039	3.76e-08
Q3MIP1	ITPRIPL2	0	0	0	0	766	0	3162	3813	3549	3587	3877	3159	3.67e-09	4.77571	3.83e-08
Q9Y314	NOSIP	1784	1126	1633	1762	5109	3560	16394	20834	20056	19405	19275	20240	3.7e-09	2.95555	3.84e-08
O76094	SRP72	1335	1072	1116	743	2562	1263	8113	9665	10307	9198	10358	10185	3.7e-09	2.83626	3.84e-08
Q6PIF2	SYCE2	26510	21272	22013	22998	29880	35912	122817	144122	126623	119727	113866	114022	3.73e-09	2.22451	3.86e-08
P62241	RPS8	35894	38358	45622	37577	78370	62052	229580	282056	284683	271965	276645	298993	3.81e-09	2.46434	3.92e-08
P23396	RPS3	126418	121251	140985	135632	255905	252920	1140706	1334911	1513651	1303122	1384960	1513720	3.83e-09	2.98705	3.93e-08
Q99714	HSD17B10	181	1430	391	0	3166	0	13386	14378	17288	15474	16323	16412	3.85e-09	4.17192	3.94e-08
P0DN76;Q01081	U2AF1L5;U2AF1	14494	12125	15063	21248	37259	29086	136894	165832	161959	172717	178933	180615	3.91e-09	2.94701	3.99e-08
O60828	PQBP1	4427	2766	4890	5964	13019	9104	67258	79662	84292	93521	89273	88015	3.94e-09	3.64334	4.01e-08
P62140	PPP1CB	4443	3470	3785	5622	8980	6126	27740	33928	32643	31879	33491	36625	3.97e-09	2.59761	4.02e-08
Q5BKT4;Q5I7T1	ALG10;ALG10B	0	0	0	0	0	417	2944	3709	3057	3517	2821	2902	3.99e-09	5.4854	4.03e-08
Q8IVL1	NAV2	0	150	0	0	0	0	3505	3838	3876	3599	3794	3990	4.01e-09	7.17876	4.04e-08
P34897	SHMT2	153	253	449	247	2075	436	7459	9516	9453	8429	9143	9280	4.05e-09	3.87993	4.06e-08
Q15149	PLEC	654580	598517	638820	616699	949918	835664	2132505	2420771	2641629	2503413	2416082	2554335	4.06e-09	1.77228	4.06e-08
Q9NZ01	TECR	10939	9957	12335	9831	22319	23295	97734	115050	124005	132733	120544	126570	4.1e-09	3.01453	4.09e-08
O95084	PRSS23	0	0	0	0	390	285	2589	3264	3383	3121	3336	3697	4.12e-09	4.83151	4.1e-08
Q9UKV8	AGO2	4637	4451	5159	4636	7672	8716	34781	41575	44761	40486	41736	47671	4.18e-09	2.83095	4.15e-08
Q9NSD9	FARSB	1482	1532	2304	1815	4135	2505	14636	16873	18734	16538	19227	18385	4.22e-09	2.92148	4.16e-08
Q96CB9	NSUN4	1876	1040	889	1432	2777	2109	9718	11212	11418	10157	12541	10969	4.21e-09	2.7043	4.16e-08
Q6P2E9	EDC4	495	0	0	250	1074	383	6472	8865	9027	8344	8975	8737	4.26e-09	4.51318	4.18e-08
P28340	POLD1	0	657	0	0	1574	0	7579	8833	10195	9891	9589	10034	4.42e-09	4.6489	4.31e-08
O15427	SLC16A3	2267	2119	2447	2158	7012	3698	22080	21570	23821	26922	23562	24048	4.41e-09	2.84914	4.31e-08
Q8NBP0	TTC13	247	0	1	0	778	645	3268	3606	3648	3322	3634	3977	4.44e-09	3.67736	4.32e-08
Q9NW13	RBM28	0	322	326	0	468	899	3090	3521	3184	3409	3261	3022	4.53e-09	3.26937	4.39e-08
Q96GD4	AURKB	826	656	227	350	1479	1604	10002	9745	11032	10815	11286	13166	4.56e-09	3.68139	4.41e-08
P50990	CCT8	3479	3449	4094	3417	14621	5245	44214	50583	54083	51500	52739	56474	4.58e-09	3.17363	4.41e-08
P62857	RPS28	7810	7481	18592	6850	40570	9741	120742	148303	138948	144045	134934	140282	4.68e-09	3.1836	4.5e-08
O15234	CASC3	0	611	121	0	534	324	3647	3584	4596	4008	3550	3794	4.74e-09	3.86029	4.52e-08
Q9BVJ6	UTP14A	201	180	98	1367	870	227	4468	5072	5327	5296	5353	5067	4.73e-09	3.37443	4.52e-08
P11586	MTHFD1	3844	4401	4597	4508	10503	7905	29045	32855	34219	33362	33428	36659	4.73e-09	2.4803	4.52e-08
Q12788	TBL3	1032	1833	1047	0	1535	1104	9657	11004	11043	11121	9990	12965	4.85e-09	3.32654	4.6e-08
Q12874	SF3A3	1190	1382	1253	1237	3578	1980	14743	16956	19633	19211	17754	19781	4.88e-09	3.3464	4.6e-08
P17987	TCP1	2105	2950	2904	2532	9168	3953	27758	33947	34708	32893	34293	36009	4.87e-09	3.07921	4.6e-08
Q7Z7K6	CENPV	0	0	0	147	1804	999	11414	10555	10037	12202	11426	13623	4.92e-09	4.55024	4.6e-08
P60059	SEC61G	1683	1820	1427	1421	8165	3394	31697	32524	28077	26863	29285	27515	4.92e-09	3.29594	4.6e-08
Q05519	SRSF11	5973	6086	7180	8629	26127	16856	94130	98333	110412	105172	109855	121354	4.91e-09	3.17341	4.6e-08
Q96C57	CUSTOS	0	648	907	1753	2303	1623	10846	12482	13834	12211	14451	13696	5.14e-09	3.42051	4.78e-08
Q9H936	SLC25A22	1207	1621	1431	1346	4269	2815	11627	13201	13060	13375	13952	14031	5.14e-09	2.64208	4.78e-08
Q14680	MELK	662	0	936	577	1243	719	7345	8915	8386	10256	9551	9623	5.28e-09	3.70624	4.89e-08
P41091	EIF2S3	5564	4055	5790	6140	15741	9195	275088	282711	297037	298320	291796	314389	5.31e-09	5.24194	4.91e-08
Q9Y230	RUVBL2	2744	3167	3792	2337	5718	3107	19088	23881	25384	23035	21610	21029	5.32e-09	2.68295	4.91e-08
Q86SQ0	PHLDB2	1236	674	1089	688	1197	888	5371	5625	6374	7076	6069	6808	5.44e-09	2.69142	5e-08
O60869	EDF1	2291	1382	3164	2177	7958	6002	33063	43409	44611	41213	40494	44445	5.49e-09	3.42743	5.04e-08
P14678	SNRPB	4264	3061	4186	4526	12218	7603	254570	264297	283441	280704	268562	283908	5.52e-09	5.51104	5.05e-08
Q13823	GNL2	545	5776	1456	998	2420	2186	16432	18306	19771	18700	18996	19293	5.55e-09	3.05811	5.06e-08
Q99873	PRMT1	884	2139	2280	2147	6191	825	21914	26521	28297	29167	28629	26563	5.58e-09	3.47654	5.07e-08
P0C0S5;Q71UI9	H2AZ1;H2AZ2	0	549	390	366	801	358	4779	4373	3722	4088	4630	5022	5.6e-09	3.4296	5.07e-08
O43402	EMC8	283	646	686	532	1823	1888	10015	12952	13476	13106	13675	14000	5.62e-09	3.71909	5.08e-08
Q9Y2Z4	YARS2	0	0	0	0	1596	0	10786	13351	13783	13108	14983	15609	5.75e-09	5.67098	5.11e-08
Q9NZN8	CNOT2	665	742	617	0	1620	1060	6790	7371	8727	8761	8011	8686	5.72e-09	3.3596	5.11e-08
Q9UKM7	MAN1B1	1151	1358	1635	1430	3655	2290	15228	19326	20404	18945	20933	20961	5.75e-09	3.32876	5.11e-08
Q9UKJ3	GPATCH8	876	725	758	1021	1922	1890	9645	10601	10197	11073	10489	13056	5.76e-09	3.17612	5.11e-08
Q9UPN6	SCAF8	2016	1333	2199	2011	6334	4574	19459	22120	22638	23139	24139	24489	5.76e-09	2.87995	5.11e-08
Q5VTL8	PRPF38B	1562	1255	2625	2774	6242	3670	16950	17688	19231	18739	17323	19125	5.72e-09	2.5883	5.11e-08
O95602	POLR1A	4821	4708	6899	2989	5007	7701	18397	19919	21575	19608	20150	20469	5.77e-09	1.90241	5.11e-08
O00541	PES1	550	989	1232	1304	2401	2037	13846	16776	14400	13371	14660	17729	5.81e-09	3.41365	5.13e-08
Q9NSI2	FAM207A	1014	1010	1166	1082	2086	2902	8813	9978	10774	11048	10114	11262	5.84e-09	2.74199	5.15e-08
O75676	RPS6KA4	234	2554	381	0	917	706	8623	10530	10789	9606	10871	10538	5.9e-09	3.66729	5.17e-08
P42677	RPS27	16078	15180	18493	18275	33929	34429	96531	111036	117801	110782	107479	117349	5.9e-09	2.27686	5.17e-08
P62136	PPP1CA	4209	3647	4731	4371	9279	6379	26657	30983	29169	30093	34616	32250	6.03e-09	2.49397	5.27e-08
Q9GZS3	WDR61	552	2878	0	0	1502	1104	11094	12132	14388	12150	13467	12737	6.1e-09	3.65229	5.32e-08
Q9Y3X0	CCDC9	0	0	1384	0	407	0	5903	7900	7404	7236	7082	8083	6.19e-09	4.60093	5.36e-08
Q9Y6G3	MRPL42	1479	0	0	1275	2634	0	13413	16449	17583	17715	15009	17940	6.19e-09	4.18496	5.36e-08
Q9Y2X9	ZNF281	651	694	649	739	1704	1317	7405	7846	10064	8423	8633	9101	6.2e-09	3.15965	5.36e-08
P25685	DNAJB1	0	0	0	0	563	0	2979	4171	3375	3493	3896	3505	6.27e-09	5.23432	5.39e-08
Q8TED1	GPX8	3564	3890	4355	3882	8300	6314	30151	37556	35839	31690	39769	37146	6.27e-09	2.80718	5.39e-08
Q6NZI2	CAVIN1	9394	8339	9112	7042	16781	14253	68181	74399	89533	77545	89935	84776	6.43e-09	2.89922	5.51e-08
Q96TA2	YME1L1	794	0	854	1530	2594	1449	14144	15240	17252	16955	18751	19264	6.54e-09	3.81344	5.54e-08
Q9NX20	MRPL16	0	1828	0	538	2053	832	7806	8323	9082	8014	8672	7885	6.53e-09	3.24331	5.54e-08
Q7Z2W9	MRPL21	0	744	882	2375	2995	774	10760	12517	12893	11876	13403	11535	6.5e-09	3.23048	5.54e-08
O15533	TAPBP	1741	1413	2059	1347	3948	2780	13961	15558	18473	17058	14948	15666	6.52e-09	2.8472	5.54e-08
A8CG34	POM121C	1139	1076	1529	1137	1408	2436	6967	7182	7349	7656	7527	8864	6.62e-09	2.38307	5.6e-08
Q96PZ0	PUS7	0	273	1	0	1631	420	10048	11584	12106	12578	11772	14612	6.95e-09	4.96293	5.85e-08
Q9P0I2	EMC3	1233	1058	1403	772	4126	2389	20433	25649	27922	23968	25259	28840	6.98e-09	3.79088	5.85e-08
P17152	TMEM11	1210	1424	1622	1543	3667	1416	10861	10716	9373	11739	10309	11266	6.96e-09	2.56127	5.85e-08
Q99623	PHB2	10474	10541	12443	9116	37685	18550	113460	131406	142227	130571	141881	147117	7.17e-09	3.02916	5.99e-08
Q66K74	MAP1S	0	0	0	0	419	0	2902	3138	3569	3644	3423	4173	7.22e-09	5.61637	6.03e-08
Q96DV4	MRPL38	386	770	2022	655	2698	1059	9423	9712	11820	10568	10993	11397	7.3e-09	3.0728	6.06e-08
Q8TB72	PUM2	2839	2396	2742	3163	5512	5283	22519	30714	27588	28794	27627	31117	7.33e-09	2.93984	6.06e-08
P78332	RBM6	1312	786	806	3017	1359	1661	8979	10285	10871	11704	10336	11318	7.32e-09	2.82712	6.06e-08
Q7L2E3	DHX30	18392	18115	19077	17991	30140	25957	85055	101028	103277	99188	102849	115545	7.37e-09	2.22662	6.08e-08
P62913	RPL11	48882	43301	52497	50842	91309	89890	278865	308774	331299	309354	286803	350958	7.69e-09	2.3084	6.33e-08
Q9P016	THYN1	1389	0	496	0	1180	1856	6857	7359	7724	8324	8154	8326	7.74e-09	3.246	6.36e-08
Q63ZY3	KANK2	1757	2060	2010	1787	2425	3619	9006	9186	8832	10200	9774	10752	7.81e-09	2.07944	6.4e-08
Q9Y679	AUP1	1177	1880	1809	1645	2624	2618	11028	11332	12869	14077	11261	13687	7.85e-09	2.6587	6.42e-08
P49005	POLD2	0	0	239	0	864	418	4243	4233	4862	4979	4845	5681	8.02e-09	4.23945	6.53e-08
P28288	ABCD3	1836	819	2018	1572	4191	3234	14330	15524	16450	18382	17526	18308	8.04e-09	2.87776	6.53e-08
P30419	NMT1	1261	1403	1647	1791	6724	3569	32960	38869	41102	38214	39859	47582	8.09e-09	3.86265	6.56e-08
Q86VM9	ZC3H18	0	230	419	0	782	629	4982	6002	7001	7092	6506	6288	8.16e-09	4.19618	6.58e-08
Q14527	HLTF	1820	361	352	0	1027	978	7873	9383	10833	9899	9941	10751	8.15e-09	3.69083	6.58e-08
Q6NXT4	SLC30A6	0	0	334	279	580	0	4255	3903	4664	3339	3748	3683	8.22e-09	4.29839	6.62e-08
P28331	NDUFS1	181	0	275	0	462	0	2857	3602	4113	3523	3977	3929	8.42e-09	4.57353	6.76e-08
O95985	TOP3B	6468	3324	4957	3811	3622	3135	16902	20306	22118	20853	21981	20234	8.48e-09	2.27301	6.79e-08
Q96L58	B3GALT6	0	442	780	494	702	971	4915	6302	6510	5281	5995	6540	8.71e-09	3.38808	6.95e-08
P13489	RNH1	0	590	308	568	433	0	132266	133088	137096	143710	142356	138873	9.06e-09	8.76263	7.2e-08
Q9BVS4	RIOK2	159	0	0	0	480	0	2613	2358	3028	2674	2615	3246	9.04e-09	4.67999	7.2e-08
Q96AQ6	PBXIP1	0	303	320	378	326	897	5134	5426	6367	5535	7061	6463	9.09e-09	4.01232	7.2e-08
Q9BVT8	TMUB1	674	0	580	0	1129	817	4714	5483	5451	5465	4905	6190	9.39e-09	3.32857	7.42e-08
Q9BRZ2	TRIM56	586	815	0	559	1485	388	8142	10467	9477	10678	8302	10720	9.41e-09	3.91192	7.42e-08
P50991	CCT4	2357	2059	3541	2791	7790	4928	22969	26074	29250	27839	30140	28199	9.71e-09	2.80882	7.63e-08
Q5T653	MRPL2	0	0	187	200	1581	892	6275	6276	5778	5261	6006	6666	9.97e-09	3.66135	7.82e-08
Q96G46	DUS3L	0	0	6538	0	1706	0	23433	31911	29745	30705	29777	31093	1e-08	4.42047	7.83e-08
Q9NV70	EXOC1	0	0	0	388	1375	1220	6606	7470	8598	7448	8435	8762	1.01e-08	3.98468	7.86e-08
Q6P1J9	CDC73	2670	2338	3145	3074	6425	5466	26265	32135	33168	31865	33413	37958	1.02e-08	3.07456	7.91e-08
P46782	RPS5	89201	74763	88377	85067	159573	196406	552527	524111	640504	550721	564039	608034	1.03e-08	2.31064	7.97e-08
Q9BWT3	PAPOLG	0	0	0	0	1811	0	5517	6366	6339	6051	6527	6768	1.03e-08	4.36987	7.98e-08
Q5JUR7	TEX30	0	0	1198	0	1637	1228	7902	9604	10481	11044	9688	9767	1.03e-08	3.84535	7.99e-08
O75530	EED	0	0	0	0	464	0	3501	4298	4219	3012	3613	3507	1.07e-08	5.5585	8.14e-08
Q9UQ13	SHOC2	0	0	0	3	596	875	5688	7220	7985	6179	7704	7348	1.07e-08	4.83097	8.14e-08
Q92576	PHF3	0	0	0	0	0	1031	4204	4565	4526	5695	4679	4711	1.07e-08	4.77439	8.14e-08
Q5TC82	RC3H1	0	0	218	288	1132	937	6583	7582	6732	6680	5292	7002	1.07e-08	3.94934	8.14e-08
Q9UNF1	MAGED2	301	0	0	286	1441	766	4675	5633	6027	5801	5988	5880	1.06e-08	3.60221	8.14e-08
Q09028	RBBP4	1961	2313	1763	2040	3320	1220	13396	12046	15002	11567	14743	14813	1.07e-08	2.69193	8.14e-08
P60866	RPS20	56887	54606	60941	52886	99901	121845	361365	380130	456385	388527	374791	429480	1.06e-08	2.41884	8.14e-08
Q92793	CREBBP	3745	3309	3621	3577	7003	7849	22242	25779	25570	24534	26530	28953	1.07e-08	2.39967	8.14e-08
Q9BWJ5	SF3B5	784	0	335	330	1233	1278	6964	7314	8997	8038	8249	9464	1.12e-08	3.62779	8.5e-08
Q9NTI5	PDS5B	1594	512	808	821	564	2554	9637	11789	12929	12306	12656	13683	1.13e-08	3.41183	8.53e-08
P11142	HSPA8	24895	24354	28086	23375	66030	34311	152666	170905	183291	178664	176913	188153	1.15e-08	2.38553	8.66e-08
Q15056	EIF4H	0	0	1969	645	4691	0	19106	22537	26670	25843	24274	24486	1.15e-08	4.28895	8.67e-08
O95249	GOSR1	1135	841	2286	1061	3075	2854	11608	12863	15207	12732	14788	14301	1.18e-08	2.85583	8.85e-08
Q13190	STX5	16844	5878	14298	13233	13309	9227	48541	49811	54184	51031	52810	61051	1.19e-08	2.12452	8.87e-08
Q9UL03	INTS6	0	0	152	0	671	510	3231	3724	4503	4266	3731	3961	1.19e-08	4.12827	8.91e-08
Q96RL1	UIMC1	155	240	0	0	0	364	2165	2652	2093	1998	2016	2472	1.24e-08	4.1302	9.25e-08
Q69YQ0	SPECC1L	2307	2196	2358	2321	3055	2538	5600	5582	5623	6489	5708	6257	1.26e-08	1.25425	9.39e-08
Q9Y247	FAM50B	0	0	0	0	1188	1830	7313	9941	9666	9448	9291	10114	1.32e-08	4.20504	9.76e-08
Q96EY4	TMA16	1986	1875	2871	2597	4383	4988	15150	17761	16494	17328	17594	20239	1.34e-08	2.48284	9.87e-08
Q96QC0	PPP1R10	643	0	0	1000	1247	2872	10248	12274	14022	13474	13741	13016	1.36e-08	3.73449	1e-07
Q3B7T1	EDRF1	0	0	0	0	256	1185	7887	8732	7995	6507	9669	8972	1.36e-08	5.10391	1e-07
Q14147	DHX34	0	1706	1797	0	1475	650	10486	10369	10566	7990	10910	10748	1.38e-08	3.43821	1.01e-07
Q9NXC5	MIOS	0	1336	362	869	873	516	5860	6713	5928	6046	7253	7604	1.38e-08	3.31404	1.01e-07
P35269	GTF2F1	988	941	1506	2186	4467	3887	18130	20125	22680	23433	22460	25147	1.38e-08	3.23873	1.01e-07
Q9BYW2	SETD2	4443	6074	8633	7145	10623	10422	25407	26925	26008	27989	27221	24717	1.39e-08	1.74105	1.01e-07
Q14244	MAP7	859	1382	1169	935	1955	1404	21081	21550	20336	23744	20950	22121	1.41e-08	4.07322	1.03e-07
Q15024	EXOSC7	0	252	0	0	833	427	3597	4285	4041	5067	4127	4091	1.41e-08	4.05364	1.03e-07
P29084	GTF2E2	559	0	0	588	461	0	4767	4865	3805	4839	5357	5593	1.43e-08	4.17854	1.03e-07
Q99569	PKP4	2843	5179	3322	5280	2183	3885	14714	17436	19172	18297	18037	19264	1.43e-08	2.23589	1.03e-07
P33992	MCM5	806	1226	932	505	5321	502	18600	23306	23210	21673	25347	25599	1.46e-08	3.88883	1.05e-07
P83731	RPL24	21236	22958	22937	21595	47387	39753	185807	218891	269066	229695	235740	245662	1.46e-08	2.97714	1.05e-07
O75937	DNAJC8	1190	2366	1579	1167	5611	2752	22845	29618	29382	32192	26579	32018	1.48e-08	3.55668	1.06e-07
Q8IYU8	MICU2	0	0	0	0	1753	263	6714	8657	8737	8075	8460	9683	1.49e-08	4.63745	1.07e-07
P51571	SSR4	4445	5879	7592	4813	17541	10358	64973	81038	87801	76091	83880	92454	1.5e-08	3.26348	1.07e-07
O00767	SCD	1326	950	1438	1031	2572	1414	8166	9025	8673	8899	9672	11050	1.51e-08	2.66689	1.07e-07
Q5PRF9	SAMD4B	0	0	704	467	1466	977	5322	6201	6553	6548	7339	6573	1.51e-08	3.41215	1.07e-07
Q01085	TIAL1	3421	608	596	0	751	2566	14219	17887	18729	14995	18705	17121	1.56e-08	3.67696	1.1e-07
P40227	CCT6A	2575	1811	3826	2841	9835	4129	27067	31743	32322	33856	32279	36399	1.55e-08	2.95224	1.1e-07
Q9UJX6	ANAPC2	17715	21349	25883	28033	25033	20534	56472	57680	67349	64837	66003	62968	1.55e-08	1.43764	1.1e-07
P11021	HSPA5	16540	17911	23569	17804	62732	26950	146685	165218	172881	169853	165674	179729	1.57e-08	2.59505	1.11e-07
Q5VV42	CDKAL1	897	0	264	0	1898	873	8099	9817	8919	10886	10144	11215	1.63e-08	3.90713	1.15e-07
P11171	EPB41	0	0	601	0	0	775	3082	3486	2751	3232	3176	2986	1.64e-08	3.75921	1.15e-07
Q92759	GTF2H4	1758	0	0	0	0	0	6833	7608	8541	6530	7408	8506	1.65e-08	4.6866	1.16e-07
Q9Y3D3	MRPS16	382	0	0	435	5279	1324	16794	18090	17526	17061	18489	21081	1.69e-08	3.87614	1.18e-07
Q15464	SHB	312	895	1019	1050	1474	1404	7748	8987	8192	8674	8209	10835	1.69e-08	3.09529	1.18e-07
Q9BV38	WDR18	0	215	743	0	0	0	3863	5289	4328	4116	5016	5206	1.71e-08	4.85084	1.19e-07
Q96KA5	CLPTM1L	1315	2235	1635	1091	5766	2699	16585	18169	20470	17516	20793	20599	1.71e-08	2.95221	1.19e-07
Q13614	MTMR2	0	0	0	0	805	0	3339	4531	4277	3733	4255	4704	1.74e-08	4.93676	1.2e-07
Q96I25	RBM17	300	378	568	583	1003	566	11475	13346	12730	13154	12220	13301	1.75e-08	4.48498	1.2e-07
O95816	BAG2	1412	2132	1404	1482	5101	2738	16410	20168	16524	19239	21538	18428	1.75e-08	2.97589	1.2e-07
Q7L576	CYFIP1	879	2179	2246	726	1729	1610	7105	9138	9249	8711	9533	9430	1.75e-08	2.50361	1.2e-07
Q70JA7	CHSY3	0	0	0	0	1244	0	4814	5721	4878	4371	5143	5769	1.76e-08	4.61805	1.21e-07
P17480	UBTF	4961	4384	5207	5179	11588	14676	45843	47582	56817	48066	55504	56703	1.77e-08	2.75493	1.21e-07
Q9NR50	EIF2B3	0	0	0	0	1080	0	3312	4307	3748	4003	3929	3656	1.8e-08	4.40171	1.23e-07
Q9NYK5	MRPL39	500	0	376	0	2087	323	8784	11386	11700	9796	11925	12340	1.83e-08	4.32392	1.24e-07
O60884	DNAJA2	846	330	0	400	1360	561	5014	5969	6742	6650	6815	6982	1.84e-08	3.44585	1.25e-07
Q14331	FRG1	3825	7977	9882	7572	18727	17261	71998	75555	81374	94519	83627	94629	1.84e-08	2.94278	1.25e-07
P12268	IMPDH2	2775	2848	3764	4070	9145	4392	21218	23076	25820	23560	22731	25350	1.84e-08	2.39237	1.25e-07
P84098	RPL19	20479	17072	18255	18417	43321	35053	141643	152354	143376	165528	140726	181413	1.85e-08	2.59973	1.25e-07
P26368	U2AF2	20817	17750	19155	23696	70956	47777	188496	223636	238131	221081	226234	245163	1.85e-08	2.74598	1.25e-07
O95900	TRUB2	0	690	0	1346	1092	1199	7584	9170	9300	8963	7974	10726	1.88e-08	3.63194	1.26e-07
Q8NFC6	BOD1L1	0	0	372	0	0	284	2729	2550	3374	2988	2845	3641	1.89e-08	4.77517	1.27e-07
Q86W50	METTL16	1410	0	0	1663	6734	2484	23918	28911	30786	25646	29201	32529	1.92e-08	3.79754	1.29e-07
Q8TDW0	LRRC8C	600	781	1033	0	1071	2535	8349	10722	11009	9645	11214	11358	1.96e-08	3.36989	1.3e-07
Q9NR77	PXMP2	407	632	554	1461	1695	1377	6869	6520	7640	8077	6824	8591	1.96e-08	2.86006	1.3e-07
Q15366	PCBP2	6252	6765	7317	9188	24221	11660	60873	74802	77180	73275	80249	78095	1.96e-08	2.76454	1.3e-07
Q9H4K7	MTG2	0	0	0	0	0	1775	5783	6295	7582	6499	7141	6346	1.97e-08	4.47642	1.31e-07
Q9Y580	RBM7	1038	0	1515	0	1428	1391	7856	8624	10229	9190	9290	10885	1.97e-08	3.38219	1.31e-07
Q9NUQ3	TXLNG	632	779	564	0	765	516	22884	24513	25729	26112	26094	25110	1.98e-08	5.52731	1.31e-07
P49368	CCT3	2720	2653	3492	3178	11608	4784	30115	37621	37232	36916	40744	37626	2e-08	2.95312	1.32e-07
Q5TGZ0	MICOS10	2572	2999	2746	1811	7582	4637	20716	24192	27659	24066	26651	24075	2e-08	2.72079	1.32e-07
Q71UM5	RPS27L	5322	5192	6012	4570	9169	11407	25517	31041	29596	30442	31642	29207	2.01e-08	2.09001	1.32e-07
Q8IY18	SMC5	921	982	0	0	386	264	3211	3820	3876	3661	3579	3813	2.05e-08	3.10123	1.35e-07
Q14498	RBM39	18804	15377	20194	21908	46563	38740	123438	144465	141233	131446	141253	159179	2.07e-08	2.37977	1.35e-07
Q5HYJ3	FAM76B	598	0	935	0	1412	0	7578	5526	7339	6566	7511	6646	2.09e-08	3.80218	1.36e-07
Q5JTH9	RRP12	389	282	593	895	843	1044	4432	5391	6046	4926	5364	6194	2.09e-08	2.99719	1.36e-07
Q9NRZ9	HELLS	0	0	0	515	610	432	4304	5776	4772	6233	5977	5670	2.1e-08	4.38831	1.37e-07
O75150	RNF40	808	272	853	327	1406	543	3820	4162	4668	4140	4708	4739	2.11e-08	2.638	1.37e-07
Q14318	FKBP8	711	545	1046	588	2473	2105	8037	9414	10099	10122	10908	10711	2.12e-08	2.98786	1.37e-07
Q9Y5J1	UTP18	0	0	328	812	976	991	3957	5032	4810	4538	4800	4162	2.14e-08	3.13247	1.38e-07
Q13155	AIMP2	3488	191	0	0	197	4817	22342	26287	32080	27611	29319	31116	2.17e-08	4.27794	1.4e-07
Q86Y07	VRK2	0	0	0	0	0	723	3441	4367	4763	4676	4836	3751	2.21e-08	5.14721	1.42e-07
Q969Z0	TBRG4	0	0	1277	0	2302	1333	9192	10749	11725	11788	12275	13059	2.21e-08	3.80601	1.42e-07
Q9H7N4	SCAF1	0	276	0	0	457	237	8299	8873	8101	8376	9481	8051	2.24e-08	5.71258	1.44e-07
Q14165	MLEC	636	1754	791	917	2333	2788	9120	10757	10472	11118	11555	12607	2.25e-08	2.83071	1.44e-07
O00461	GOLIM4	1266	336	1269	1237	1896	398	5751	7291	6605	7187	7222	6139	2.26e-08	2.64907	1.44e-07
Q9H5Z1	DHX35	0	1365	1673	621	1900	1095	5748	6619	6527	7027	6418	7058	2.26e-08	2.56449	1.44e-07
P07942	LAMB1	0	0	1179	429	2018	1179	6632	6561	7730	6326	7326	7081	2.27e-08	3.11412	1.44e-07
Q9BVC5	C2orf49	0	0	0	0	433	0	10675	11703	12130	12387	12025	12482	2.35e-08	7.3456	1.49e-07
Q9H845	ACAD9	244	0	0	0	1175	575	3704	4132	3788	3620	4448	3876	2.35e-08	3.55876	1.49e-07
Q14204	DYNC1H1	1809	1542	1703	1478	7106	1849	21010	24748	27147	26057	29345	28084	2.39e-08	3.33547	1.51e-07
Q8IY17	PNPLA6	1972	3079	2976	2304	2380	1770	8454	8716	11208	10027	9820	9312	2.45e-08	1.98973	1.54e-07
Q9NUL7	DDX28	630	997	1010	946	1973	1334	20009	22938	23334	23725	23657	22866	2.46e-08	4.3073	1.55e-07
Q9NZC9	SMARCAL1	2300	2417	2127	2102	4397	3147	11854	14137	15421	15062	13859	16597	2.47e-08	2.39774	1.55e-07
Q9UL18	AGO1	5078	3515	4168	4796	7558	8490	22321	26214	28579	25980	28054	30115	2.5e-08	2.26241	1.57e-07
P09543	CNP	3967	2552	3161	2425	6740	3728	22692	23897	31300	26994	29790	27042	2.52e-08	2.8404	1.58e-07
Q9BYD1	MRPL13	346	0	1382	0	3002	1083	11140	11713	14632	13180	13569	15068	2.54e-08	3.76851	1.59e-07
Q16678	CYP1B1	314	0	0	484	909	1409	4407	4804	4358	4589	5179	5243	2.57e-08	3.19446	1.6e-07
Q96BZ8	LENG1	0	0	883	1763	1232	1536	6006	6371	7191	6395	6418	6026	2.64e-08	2.825	1.64e-07
O00139	KIF2A	1891	1883	2287	2461	5581	3857	100506	109302	110078	112019	112340	118677	2.65e-08	5.2055	1.65e-07
P48643	CCT5	715	941	1475	1164	2840	891	9232	10203	12611	9965	12031	11225	2.7e-08	3.02252	1.68e-07
Q8NEY1	NAV1	2000	1914	2225	1858	3583	2617	25332	28666	28792	30858	29418	29194	2.8e-08	3.60032	1.73e-07
P12236	SLC25A6	97651	84298	96563	94756	181364	192838	520501	646078	544260	586235	589901	666928	2.81e-08	2.24931	1.73e-07
P83881	RPL36A	7196	7363	8120	6636	14328	10260	121706	131340	124395	142118	125215	138692	2.82e-08	3.86127	1.74e-07
Q9Y2A7	NCKAP1	315	512	1253	531	2103	893	9814	13272	13104	10447	11329	13672	2.82e-08	3.67388	1.74e-07
O14578	CIT	0	343	0	0	540	338	3078	3756	4236	4371	3642	4545	2.83e-08	4.26729	1.74e-07
P08579	SNRPB2	2835	841	1761	1195	2673	1784	12139	15127	16865	14887	16110	18107	2.84e-08	3.07096	1.74e-07
Q9Y277	VDAC3	1142	1082	2416	739	3767	2263	9892	12057	10530	10609	10835	12195	2.88e-08	2.53411	1.76e-07
Q14241	ELOA	2086	348	737	618	2207	1149	29907	31719	29961	32343	32493	35818	2.91e-08	4.74863	1.77e-07
Q8N5C6	SRBD1	0	0	0	0	0	1700	5369	5870	6801	5256	5698	6061	2.9e-08	4.36093	1.77e-07
P17096	HMGA1	6937	8201	7129	11634	13750	13397	45341	40167	41748	50312	49868	40699	2.91e-08	2.1348	1.77e-07
Q7L2J0	MEPCE	18976	0	2748	2509	16557	3780	61261	69321	67572	73302	67932	78254	2.92e-08	3.22793	1.77e-07
Q3KQU3	MAP7D1	440	2	890	535	840	562	4113	5760	6136	5445	5560	6006	2.98e-08	3.33377	1.8e-07
P08651	NFIC	1538	1559	1951	2323	4816	3727	15987	20102	22711	23098	21901	21408	3.05e-08	2.9754	1.85e-07
P50613	CDK7	793	0	0	769	717	1135	7159	7699	9446	7366	6310	7999	3.1e-08	3.74891	1.87e-07
Q9UPN4	CEP131	629	1687	0	659	549	615	4827	5719	5373	5055	6134	6191	3.14e-08	3.00603	1.89e-07
P21796	VDAC1	4797	3680	5910	3567	17321	7656	42365	51651	57128	51991	54006	52927	3.18e-08	2.85229	1.91e-07
Q16891	IMMT	3557	3489	3515	3948	5950	4258	12428	11862	13576	14783	13838	14741	3.2e-08	1.71612	1.92e-07
Q9BZE4	GTPBP4	5587	5208	4821	4829	8300	6179	66697	77711	75741	77861	77148	77935	3.24e-08	3.69727	1.94e-07
P67812	SEC11A	3718	3991	4658	4790	13435	7228	33750	41317	41814	43512	43660	46840	3.25e-08	2.72962	1.94e-07
P53396	ACLY	1325	917	1117	804	6371	1673	23537	28516	30884	28845	35321	32153	3.28e-08	3.87553	1.96e-07
O75152	ZC3H11A	1398	963	1431	271	2204	5601	15387	15266	17323	18444	17277	19188	3.29e-08	3.11515	1.96e-07
P28715	ERCC5	1181	2013	2114	1030	1676	807	5127	6500	6027	5605	6017	5807	3.37e-08	1.99078	2e-07
Q12894	IFRD2	0	0	0	0	1966	1730	7244	9462	9012	7991	9366	9371	3.43e-08	3.82446	2.03e-07
Q9NVA2	SEPTIN11	809	0	254	1096	1879	780	8043	9913	10102	11072	11410	12071	3.44e-08	3.69811	2.04e-07
Q13619	CUL4A	369	197	0	524	891	470	3152	3683	4347	3244	3578	3762	3.45e-08	3.14711	2.04e-07
P31483	TIA1	3109	0	1593	0	1505	0	19647	20667	22963	21463	28798	25084	3.51e-08	4.47972	2.06e-07
Q9ULR0	ISY1	6460	1917	1870	2949	4303	3235	26890	34549	29368	36940	27304	29123	3.51e-08	3.15058	2.06e-07
Q9UKD2	MRTO4	1264	1458	1643	1548	3936	2083	12597	15410	17617	14642	16406	18048	3.5e-08	2.98811	2.06e-07
Q9NQ29	LUC7L	4273	3242	3624	3982	9829	7346	26028	29779	33383	26976	27890	31967	3.51e-08	2.44607	2.06e-07
Q00325	SLC25A3	21338	23665	21984	20457	47427	43066	140560	167025	165043	194645	172884	191786	3.56e-08	2.53588	2.08e-07
Q13131	PRKAA1	1135	0	0	0	1990	0	6485	8081	8980	8094	7817	8818	3.57e-08	3.94658	2.08e-07
Q9Y6C9	MTCH2	2104	3272	1166	1338	4214	2315	11285	10328	12907	10975	12119	12410	3.57e-08	2.28028	2.08e-07
Q969V3	NCLN	767	951	786	1430	2307	920	5350	6830	6070	6591	6053	6874	3.59e-08	2.39772	2.09e-07
Q99442	SEC62	520	0	0	0	584	579	4817	5315	3501	4638	5020	4308	3.61e-08	4.03037	2.09e-07
Q15125	EBP	9399	7319	8981	6749	20869	12143	46678	49024	51399	58218	49658	50165	3.61e-08	2.22066	2.09e-07
P61247	RPS3A	37580	33550	36685	34388	69422	58870	179645	215292	248678	236777	240688	238757	3.62e-08	2.32973	2.1e-07
Q9Y4K1	CRYBG1	1301	1131	1209	1577	2266	1845	17762	19788	20042	19462	17248	20146	3.68e-08	3.6159	2.13e-07
Q9HC07	TMEM165	2964	2837	3607	2373	8616	5378	18756	20190	20202	20231	21985	22040	3.72e-08	2.25901	2.15e-07
Q00403	GTF2B	987	966	661	992	2007	2795	9188	13200	10691	11580	10302	10954	3.75e-08	2.96974	2.16e-07
O15554	KCNN4	0	0	0	857	577	946	4254	6242	5261	5980	5875	5849	3.78e-08	3.80981	2.17e-07
Q8WVI0	SMIM4	2300	2797	1964	1324	3917	4291	13316	14618	17144	17117	18497	16577	3.82e-08	2.55088	2.19e-07
Q9BYJ9	YTHDF1	7198	8191	8858	8929	13716	15189	42256	53294	52149	55608	54424	61421	3.82e-08	2.36188	2.19e-07
Q8N3E9	PLCD3	2208	1935	2295	2037	2977	3368	7720	8963	9164	9579	10267	10393	3.92e-08	1.91951	2.24e-07
Q6NUQ4	TMEM214	4276	1168	1296	1142	2678	1648	17569	24097	22264	18667	23789	24790	3.95e-08	3.4249	2.25e-07
Q9Y320	TMX2	1731	489	674	565	2329	1828	6722	7541	7717	6990	7925	8643	3.94e-08	2.57883	2.25e-07
Q9NQS7	INCENP	0	0	0	0	1382	0	4372	5729	6184	4997	5446	5175	3.98e-08	4.52261	2.27e-07
O94913	PCF11	564	776	929	803	1101	1380	34534	34849	35792	35781	34183	39079	4.07e-08	5.26811	2.31e-07
Q9P0V9	SEPTIN10	0	0	0	0	1088	1252	6541	7862	9288	7051	9073	7633	4.08e-08	4.33807	2.31e-07
O14949	UQCRQ	1389	1207	1305	1017	2724	1196	5183	5934	5626	5571	5930	5465	4.1e-08	1.93036	2.32e-07
Q9NYV6	RRN3	0	0	0	0	733	0	4222	4603	5030	5874	5143	3871	4.12e-08	5.28149	2.33e-07
Q9Y446	PKP3	8044	6967	8093	8319	12467	12586	24164	27556	28848	28369	27920	28827	4.14e-08	1.55257	2.33e-07
O95777	LSM8	0	0	468	0	1309	431	6230	8910	8977	8365	9584	9725	4.17e-08	4.54797	2.34e-07
Q7Z478	DHX29	578	4596	590	640	917	879	14774	19899	20938	19070	17883	21656	4.24e-08	3.79899	2.38e-07
O00505	KPNA3	0	0	0	0	458	0	3230	2275	3710	3131	3025	3250	4.26e-08	5.32666	2.39e-07
Q9Y5B6	PAXBP1	771	401	0	824	714	1094	4898	5635	5371	5639	5420	7104	4.26e-08	3.16051	2.39e-07
Q9UPN3	MACF1	910	0	0	0	630	0	2699	3217	3279	2902	3223	3295	4.32e-08	3.58985	2.41e-07
O15213	WDR46	1091	0	0	0	0	0	3845	5018	4403	3798	3903	4777	4.4e-08	4.5526	2.45e-07
P24311	COX7B	0	682	0	1401	3361	3044	11939	13159	13349	13916	12066	15562	4.41e-08	3.23532	2.45e-07
P49757	NUMB	637	0	0	0	1038	673	4294	5401	5804	4760	5018	6103	4.43e-08	3.73666	2.46e-07
Q5EBL8	PDZD11	0	0	673	289	1682	0	5213	5596	6067	5354	6601	6699	4.48e-08	3.74497	2.49e-07
Q96IK0	TMEM101	0	0	0	0	722	0	3714	5827	5136	5723	4711	5196	4.52e-08	5.37957	2.5e-07
Q53HL2	CDCA8	0	0	897	0	1455	382	7115	7423	9537	7633	8761	9974	4.58e-08	4.20241	2.53e-07
O43896	KIF1C	2638	319	0	0	990	447	7180	9290	8489	8660	8961	9813	4.58e-08	3.5738	2.53e-07
Q8N4C8	MINK1	516	383	970	0	815	2324	5534	6414	6034	6754	6218	6475	4.64e-08	2.90012	2.56e-07
Q9H6S0	YTHDC2	0	0	0	0	1876	868	6497	8074	7851	7006	8415	9192	4.71e-08	4.09623	2.59e-07
Q9NR56	MBNL1	4893	4434	3662	5385	9259	9382	26878	33811	33887	33356	29962	37506	4.71e-08	2.40001	2.59e-07
Q9NYV4	CDK12	1125	950	1553	1079	3300	2655	36160	42275	40444	41654	41346	44903	4.72e-08	4.53188	2.59e-07
Q6Y1H2	HACD2	5189	1708	6571	5694	5346	3986	17819	20062	23106	18790	20826	22349	4.74e-08	2.10906	2.59e-07
O60437	PPL	4462	3803	4421	4465	7192	6053	55088	63351	60772	63345	59907	66810	4.77e-08	3.60245	2.6e-07
Q99942	RNF5	0	0	0	0	0	1083	5105	5869	5778	4505	6773	6373	4.79e-08	4.98146	2.61e-07
P16989	YBX3	7043	6459	8817	7367	13712	12663	108487	105707	118057	122949	112891	127011	4.9e-08	3.632	2.67e-07
P06748	NPM1	17982	14138	20337	18622	47237	31769	146985	172625	209788	173373	196631	204493	4.98e-08	2.87869	2.7e-07
Q13136	PPFIA1	3400	2016	2376	2447	1245	3033	7089	8005	7570	8049	7782	8654	5.03e-08	1.69889	2.73e-07
O14974	PPP1R12A	6248	6276	6537	6701	9061	7173	13955	15675	14760	16415	14776	15976	5.19e-08	1.12421	2.81e-07
Q9Y285	FARSA	906	779	1184	1092	2114	2025	7358	9910	10629	8814	10655	10094	5.22e-08	2.8255	2.82e-07
P78371	CCT2	2962	2881	4954	4239	9859	5060	30553	41542	43909	35401	42529	42566	5.23e-08	2.98068	2.82e-07
Q9NY61	AATF	142	0	392	0	622	627	2600	3446	3732	3609	3012	3324	5.3e-08	3.46265	2.85e-07
P62701	RPS4X	32429	32987	36279	34569	65941	51519	515269	563548	624326	594599	611619	605598	5.33e-08	3.79214	2.86e-07
O95232	LUC7L3	11295	8914	11232	16402	29231	27959	67858	76239	78211	75848	80496	79890	5.32e-08	2.12613	2.86e-07
Q9Y295	DRG1	1581	1465	2492	1779	5759	3268	96728	102818	109861	101720	101625	114400	5.36e-08	5.26145	2.87e-07
Q8N5P1	ZC3H8	0	0	1286	0	3263	0	10481	11597	12939	9881	12253	10370	5.39e-08	3.88981	2.88e-07
Q9NRX2	MRPL17	970	529	975	846	3479	1936	13992	15384	18661	18479	18274	21052	5.38e-08	3.59797	2.88e-07
P20810	CAST	333	679	881	0	1225	613	5683	6121	6982	5882	8019	5922	5.47e-08	3.36898	2.91e-07
P57088	TMEM33	13756	15324	15756	14028	35267	28533	74162	90353	90287	92391	93906	90469	5.46e-08	2.11547	2.91e-07
O75489	NDUFS3	500	787	805	665	3199	1315	7521	7954	7171	7776	8714	8038	5.48e-08	2.69658	2.91e-07
Q96A35	MRPL24	577	516	1250	1431	2542	2249	7200	9435	8990	8734	10070	8733	5.52e-08	2.63286	2.93e-07
P09669	COX6C	1783	1813	1879	1791	3182	3554	7725	9610	9947	8807	9498	8631	5.54e-08	1.95252	2.93e-07
O15014	ZNF609	14659	12261	15171	16349	24736	29380	60242	66665	74775	71955	70487	74869	5.55e-08	1.89621	2.94e-07
P27105	STOM	4943	4758	6261	4451	10202	6244	19696	22373	21717	23779	21757	24814	5.58e-08	1.86337	2.94e-07
Q15070	OXA1L	1941	1731	2443	1734	4791	4259	11295	14401	13680	13235	14211	14796	5.63e-08	2.27144	2.97e-07
P08727	KRT19	253008	247781	228468	233576	308086	299867	655787	599398	628545	756588	699033	744084	5.64e-08	1.37829	2.97e-07
P14373	TRIM27	3953	3435	4182	4078	6654	4855	11274	13313	13533	12671	12532	13447	5.74e-08	1.4989	3.02e-07
Q9C0D5	TANC1	473	3752	408	3875	2039	1878	12309	15349	15890	15911	14508	17264	5.77e-08	2.87558	3.03e-07
P05141	SLC25A5	89856	93259	99600	95630	166994	184720	433434	450450	565503	489809	491446	475398	5.82e-08	1.99296	3.05e-07
Q93074	MED12	329	656	132	423	1418	373	3490	4706	4477	3953	4214	4444	5.92e-08	2.9216	3.09e-07
Q7Z4Q2	HEATR3	878	0	0	500	2061	0	10642	13147	14121	9580	13755	13605	5.97e-08	4.44143	3.1e-07
O14681	EI24	511	0	0	0	1317	279	5181	6379	6991	7128	7918	6074	5.96e-08	4.23072	3.1e-07
Q92604	LPGAT1	0	0	330	376	848	272	3240	3834	4350	4330	3522	4690	5.95e-08	3.7095	3.1e-07
Q86UE4	MTDH	10411	9304	10733	11947	18128	20067	246376	271189	287959	277277	280510	296308	6e-08	4.364	3.11e-07
Q8IZ69	TRMT2A	607	644	0	0	1342	811	19942	21707	23753	24156	22558	23742	6.05e-08	5.31618	3.13e-07
Q14157	UBAP2L	32563	29805	34879	33244	55963	57301	118293	135117	139184	136561	139683	152352	6.04e-08	1.75225	3.13e-07
O43172	PRPF4	1342	1048	1344	1367	2647	2467	50479	52702	58683	54334	54350	58262	6.11e-08	5.00765	3.16e-07
Q9BVV7	TIMM21	0	0	426	0	389	325	2962	3454	4273	2992	3761	4083	6.14e-08	4.23133	3.16e-07
Q9BXP5	SRRT	2745	2877	3116	3734	7905	4730	23475	27650	30311	29937	30397	35484	6.15e-08	2.81931	3.16e-07
P56537	EIF6	2077	1733	2983	2077	7574	3082	17298	17402	18637	15508	17506	18611	6.13e-08	2.42596	3.16e-07
Q5HYI8	RABL3	0	391	535	976	1859	449	5164	5579	6275	6374	6905	6872	6.23e-08	3.14015	3.2e-07
Q15155	NOMO1	1347	1729	1176	1522	5757	2450	12919	15928	15004	15552	15343	17383	6.34e-08	2.71957	3.25e-07
Q9P206	KIAA1522	1132	720	1416	674	1038	615	20580	22538	24802	22914	23346	22797	6.35e-08	4.61211	3.25e-07
Q7Z739	YTHDF3	6469	5833	6881	7467	11133	16998	49981	58934	52308	64422	57365	70136	6.38e-08	2.68836	3.26e-07
P06493	CDK1	410	0	733	359	3341	1258	10703	11085	12872	10173	12321	9545	6.42e-08	3.44913	3.27e-07
Q9H1I8	ASCC2	5778	227	446	1191	787	7388	21711	24612	23703	23041	21568	26545	6.5e-08	3.15744	3.31e-07
O94766	B3GAT3	462	1481	828	0	1895	6002	17677	24272	23508	23580	25235	26760	6.61e-08	3.72385	3.36e-07
Q9BZF1	OSBPL8	1553	1305	1139	1936	3349	3366	8355	10705	9789	8913	9667	10002	6.61e-08	2.18224	3.36e-07
Q6P1M0	SLC27A4	454	805	535	811	2346	1146	5792	7773	7569	6756	6835	7912	6.63e-08	2.80452	3.36e-07
Q8NDT2	RBM15B	1067	1233	733	387	1453	1545	21088	21193	24947	23334	22481	23850	6.66e-08	4.41343	3.37e-07
Q9BYC9	MRPL20	0	0	0	0	0	0	2643	2729	2692	2966	2870	2960	6.71e-08	11.4564	3.39e-07
P51825	AFF1	0	1314	0	1279	1037	660	5157	5362	5658	4702	6129	6269	6.83e-08	2.95346	3.44e-07
Q5U4P2	ASPHD1	0	0	0	0	467	0	2823	3031	2455	2654	3461	2241	6.97e-08	5.13884	3.5e-07
Q8N1G4	LRRC47	1446	0	255	305	1335	1180	18420	20649	23479	21394	21768	22182	6.98e-08	4.82023	3.5e-07
Q5T8P6	RBM26	4798	5016	5535	6913	13427	11203	140374	155816	165732	165845	154517	172087	6.97e-08	4.34695	3.5e-07
P46781	RPS9	62660	60056	60949	59907	118904	95058	1204130	1351148	1348764	1401502	1418113	1461624	6.99e-08	4.16106	3.5e-07
Q9BRJ6	C7orf50	2235	4343	4600	2781	7147	5690	16373	18291	17548	19133	18275	21303	7.02e-08	2.04915	3.51e-07
O43920	NDUFS5	358	318	0	669	1047	1511	4182	4000	4611	4268	4810	4986	7.12e-08	2.78043	3.55e-07
Q8IZP0	ABI1	1288	888	0	0	0	0	10015	10267	9977	8342	10572	6780	7.17e-08	4.68049	3.57e-07
Q5BKZ1	ZNF326	428	0	0	0	785	0	3014	3801	4297	3415	3870	4468	7.18e-08	4.22937	3.57e-07
P54577	YARS1	0	0	565	0	1125	0	3824	4560	4978	3881	5235	4900	7.39e-08	4.01281	3.67e-07
P61803	DAD1	4728	4214	6007	4957	11570	7952	39515	46843	52330	39934	54605	53038	7.47e-08	2.85984	3.71e-07
P53007	SLC25A1	2550	2166	1736	2177	4399	3401	11891	16158	16384	14070	17161	16566	7.5e-08	2.48846	3.72e-07
Q9Y5A9	YTHDF2	7151	8302	7442	7910	11742	16071	38648	43303	47076	47926	41788	53462	7.6e-08	2.21512	3.76e-07
O43824	GTPBP6	1713	888	1073	1660	2430	2249	21001	21881	23086	21522	21302	25527	7.68e-08	3.74485	3.79e-07
Q96EK4	THAP11	0	0	191	0	1261	0	5191	6398	8009	6038	7396	6336	7.81e-08	4.75496	3.85e-07
Q9NXH9	TRMT1	0	0	847	0	1078	2	3978	3350	3487	4084	3876	3371	7.83e-08	3.51813	3.86e-07
Q63HN8	RNF213	0	0	0	0	247	0	1382	1433	937	1234	1486	1402	7.9e-08	4.95989	3.88e-07
P45880	VDAC2	2167	2752	3433	1413	5865	4990	18353	18266	20699	25218	21989	20526	7.91e-08	2.59998	3.88e-07
P98194	ATP2C1	799	562	695	751	2017	1439	4996	5448	4302	5401	5518	5072	7.96e-08	2.29367	3.9e-07
P33240	CSTF2	0	0	429	178	1012	261	12704	11652	14186	14428	13867	12847	8.04e-08	5.40089	3.93e-07
Q9Y3B7	MRPL11	2443	1796	1719	1443	5493	2672	50710	58962	56696	60602	54322	62700	8.09e-08	4.46535	3.95e-07
Q96SI9	STRBP	0	0	1080	2166	2384	0	9276	12905	13720	10877	12676	12505	8.12e-08	3.67443	3.95e-07
P08572	COL4A2	508	1031	1162	984	2073	1344	5825	6899	6786	8407	8105	7579	8.11e-08	2.61685	3.95e-07
Q9H061	TMEM126A	1005	813	663	358	2191	1537	5740	6684	6249	6384	6579	7891	8.11e-08	2.58821	3.95e-07
Q9NWT8	AURKAIP1	0	267	0	0	1152	0	6684	5758	7828	6047	5776	8171	8.13e-08	4.82046	3.95e-07
Q6RFH5	WDR74	958	422	571	722	2433	1671	27876	27504	29991	30223	28635	33731	8.16e-08	4.71349	3.96e-07
Q5XG87	TENT4A	1216	859	292	1213	1563	1288	4855	5077	5509	4505	4390	5773	8.19e-08	2.22573	3.97e-07
Q92900	UPF1	3638	4087	4335	4381	8077	6707	80675	89260	90350	90309	88993	99993	8.31e-08	4.11079	4.02e-07
Q15428	SF3A2	1782	843	1072	1724	4192	2650	17604	23514	18233	20383	21890	26048	8.4e-08	3.37935	4.05e-07
Q12772	SREBF2	3194	3217	3166	2882	3413	4276	8425	8739	9615	10110	9598	11262	8.45e-08	1.51873	4.07e-07
Q9H1D9	POLR3F	3047	0	2566	0	4074	2617	12736	13248	14198	11294	13305	14122	8.5e-08	2.68025	4.09e-07
Q17RY0	CPEB4	626	490	319	398	611	656	1993	2646	2958	2671	2425	2850	8.51e-08	2.32314	4.09e-07
P63167	DYNLL1	2366	1832	2988	2764	5477	5092	21967	22642	24719	22134	31044	26822	8.57e-08	2.86303	4.11e-07
O15056	SYNJ2	2313	413	0	309	483	448	5558	5989	6317	6236	6048	7238	8.62e-08	3.23456	4.13e-07
Q7Z2W4	ZC3HAV1	3439	4264	4766	3984	7692	6866	66423	76468	81400	78764	76090	80819	8.65e-08	3.89039	4.14e-07
Q14573	ITPR3	3305	3127	4455	3565	8506	7010	19108	22552	25311	22450	24605	25279	8.68e-08	2.21646	4.15e-07
Q9BQ70	TCF25	0	0	0	0	527	656	3317	3478	3697	4039	3988	4986	8.81e-08	4.30515	4.2e-07
P61009	SPCS3	3501	1639	3959	3330	10053	2534	23751	32716	32255	33752	30603	29071	8.81e-08	2.86384	4.2e-07
Q14978	NOLC1	3794	2498	2916	3340	5857	6428	20587	23745	23110	27942	23275	29433	8.92e-08	2.57581	4.24e-07
Q5QJE6	DNTTIP2	0	0	595	0	1303	704	3301	3978	3543	3878	3747	3659	8.94e-08	3.08342	4.24e-07
Q8TBM8	DNAJB14	0	390	363	515	2160	890	6750	5381	6430	5416	5737	6299	8.96e-08	3.05808	4.25e-07
P11388	TOP2A	874	0	0	419	991	524	3903	5119	4745	4763	5295	5995	8.99e-08	3.40559	4.26e-07
Q9NPJ8	NXT2	403	683	726	0	1142	0	6167	7218	7565	5489	8168	5992	9.05e-08	3.77778	4.28e-07
Q2TBE0	CWF19L2	0	0	0	0	754	0	2134	3175	3204	2887	2869	2941	9.12e-08	4.5011	4.3e-07
O95239	KIF4A	1085	603	1330	1074	1235	904	22704	23737	25783	26074	24491	26355	9.13e-08	4.57971	4.3e-07
P0DMV8;P0DMV9	HSPA1A;HSPA1B	17116	16299	20670	17001	54446	26395	102695	119211	123363	124275	124623	122105	9.15e-08	2.23707	4.3e-07
Q14807	KIF22	0	0	184	647	290	965	3441	4514	4225	4423	5384	4671	9.19e-08	3.67161	4.32e-07
Q15005	SPCS2	8309	6741	7117	7237	19438	12302	48859	63332	66028	70994	66929	72740	9.23e-08	2.66891	4.33e-07
P62263	RPS14	74855	59851	87256	70957	155327	134064	389309	494315	542697	519576	465010	553502	9.3e-08	2.34787	4.36e-07
P0DI83	RAB34	1580	1809	2988	2743	2569	3749	7551	7670	8689	8022	7176	8331	9.51e-08	1.61903	4.45e-07
Q9NRC1	ST7	0	0	0	0	1344	1310	5922	7528	6618	6571	6077	8391	9.66e-08	3.94989	4.51e-07
P27816	MAP4	2364	2175	3403	2551	7012	3847	107037	111312	111001	117868	117083	128652	9.76e-08	5.01991	4.55e-07
Q96A26	FAM162A	1039	1437	1171	768	3985	1464	9116	11309	11471	10553	12833	10669	9.79e-08	2.74027	4.56e-07
P53814	SMTN	3858	3328	3440	3329	5404	4816	10111	10966	12181	12439	11165	12972	9.86e-08	1.53006	4.58e-07
P15924	DSP	23555	13666	18720	14462	29910	18303	54787	61025	57095	53555	54695	57927	9.85e-08	1.51527	4.58e-07
P60953	CDC42	0	1867	539	0	7802	0	25775	24421	26511	24115	24125	32588	1e-07	3.94705	4.63e-07
P23284	PPIB	2992	3573	5143	2594	20966	6617	52589	65517	75334	66286	73552	74326	1e-07	3.28246	4.63e-07
Q53GS7	GLE1	1537	1636	981	627	1748	1653	7124	8561	6250	6011	7304	7843	9.99e-08	2.39587	4.63e-07
Q01650	SLC7A5	9103	7794	8056	7438	21584	13728	43815	47638	43255	52759	47865	49532	1e-07	2.07285	4.63e-07
P35610	SOAT1	320	205	638	412	1594	862	6090	8357	8512	9369	9379	9868	1.02e-07	3.67532	4.7e-07
P42568	MLLT3	151	0	0	202	610	206	6640	6291	6931	7659	6695	7792	1.02e-07	5.15993	4.7e-07
P14866	HNRNPL	563	886	767	384	1381	1337	14240	16133	16437	17020	16735	18000	1.02e-07	4.21049	4.71e-07
Q9UQ80	PA2G4	2690	2652	4405	3283	10742	2688	105485	121216	127441	120504	130130	131780	1.04e-07	4.79858	4.78e-07
Q9NRP0	OSTC	0	0	3642	2739	0	4000	17285	24754	23199	27618	23330	22286	1.05e-07	3.73674	4.81e-07
Q9C0C2	TNKS1BP1	360	656	703	839	1892	830	5443	6466	7220	6759	5370	7434	1.06e-07	2.87179	4.87e-07
Q99958	FOXC2	0	0	0	458	0	834	5073	5413	3594	4864	4457	5820	1.09e-07	4.49264	4.98e-07
P19388	POLR2E	9463	416	1282	611	2580	902	36197	42710	40329	47362	40767	55411	1.1e-07	4.10601	5e-07
Q8TAE8	GADD45GIP1	956	2062	1711	461	4686	3147	12789	16478	17270	16475	17911	19286	1.1e-07	2.94321	5.01e-07
O75319	DUSP11	0	1348	349	0	263	0	4508	4693	4154	5876	4276	4885	1.11e-07	3.85215	5.04e-07
Q99832	CCT7	1425	1406	1426	1248	4132	1798	13229	16100	16072	14625	18429	19874	1.12e-07	3.1034	5.1e-07
Q8IY81	FTSJ3	5969	2115	5893	1724	3467	2467	13391	15800	15055	16022	15658	14782	1.13e-07	2.06746	5.11e-07
Q13868	EXOSC2	0	568	480	0	2340	1589	7573	9342	9915	9267	10663	11492	1.14e-07	3.54722	5.14e-07
Q8N3U4	STAG2	0	0	0	0	3692	0	9152	10497	11354	9893	11942	11815	1.14e-07	4.1279	5.16e-07
Q9H5U6	ZCCHC4	0	0	0	0	350	0	11592	12102	13078	13800	12096	12426	1.14e-07	7.72068	5.17e-07
Q68D10	SPTY2D1	1115	829	2091	1760	1080	1361	14879	16096	18385	17844	18033	17402	1.15e-07	3.63844	5.18e-07
Q96I24	FUBP3	10309	9603	10189	9932	17322	17162	331214	347464	388736	360272	362181	385948	1.16e-07	4.86773	5.2e-07
P08729	KRT7	1138465	1068206	1141653	1071026	1641298	1552969	2650621	2863345	2962843	3054378	2898643	3125389	1.16e-07	1.20524	5.2e-07
Q9Y426	C2CD2	609	430	283	587	975	563	3228	3529	4202	4075	4859	3700	1.16e-07	2.77244	5.21e-07
Q9Y265	RUVBL1	1357	586	1352	561	3198	1866	7863	9773	8087	7748	8403	9538	1.16e-07	2.52602	5.21e-07
P26641	EEF1G	2549	1978	3207	3131	12860	5216	282623	270388	296842	266385	316310	300809	1.18e-07	5.90401	5.27e-07
P21980	TGM2	0	0	0	0	451	550	2934	4484	3380	3323	3254	4034	1.18e-07	4.41008	5.29e-07
Q13618	CUL3	420	0	299	0	1071	1971	5927	8213	8844	8588	9193	7979	1.18e-07	3.69374	5.29e-07
P43246	MSH2	564	478	1080	394	1286	545	20245	23706	23145	21504	23234	24454	1.2e-07	4.9685	5.36e-07
Q9Y2U8	LEMD3	0	990	0	1117	1093	516	4364	4332	5250	5286	5484	5983	1.22e-07	3.04404	5.42e-07
Q6Y7W6	GIGYF2	26353	25312	30742	28477	47137	43606	88524	106161	108820	101548	105256	116617	1.23e-07	1.63656	5.47e-07
P27635	RPL10	18841	19187	22261	19014	51374	29994	128953	192148	191891	180611	189019	196621	1.23e-07	2.74778	5.48e-07
O43542	XRCC3	0	1	0	0	2	0	2385	2634	2756	2524	2607	2396	1.25e-07	10.7315	5.54e-07
Q9NTJ3	SMC4	882	401	510	515	2037	840	22388	24512	27203	25215	26526	27756	1.26e-07	4.88702	5.57e-07
O75792	RNASEH2A	0	1099	0	0	1452	2	4353	4227	5043	4254	5151	4619	1.26e-07	3.43347	5.57e-07
P08621	SNRNP70	4747	4087	4783	5908	13979	9105	427447	467412	472306	493237	475007	513255	1.26e-07	6.06278	5.57e-07
Q13586	STIM1	0	1274	0	0	906	232	4163	3401	4193	4134	4730	4343	1.26e-07	3.36796	5.57e-07
Q12849	GRSF1	95111	7158	9992	96195	13825	50999	407747	483158	539657	601226	532877	631793	1.27e-07	3.54799	5.57e-07
Q92989	CLP1	628	399	1388	1304	1775	1588	44640	48471	50284	48577	49150	54266	1.27e-07	5.38109	5.58e-07
Q8WVB6	CHTF18	0	0	597	769	459	0	9529	11112	11552	10568	11522	12319	1.27e-07	5.18486	5.58e-07
Q9HCU5	PREB	0	0	0	0	1265	0	4348	3623	5464	5011	4364	4847	1.28e-07	4.44361	5.59e-07
Q86VI3	IQGAP3	0	0	0	0	789	449	2868	4094	3943	3748	3822	4702	1.28e-07	4.21964	5.59e-07
O15294	OGT	1311	1747	1655	1785	3109	1906	7128	9494	8032	9163	8845	7155	1.28e-07	2.11262	5.59e-07
P46940	IQGAP1	4578	4688	5450	4587	12711	8646	118130	122982	136585	126768	141471	143080	1.29e-07	4.27816	5.64e-07
O94874	UFL1	485	517	812	6341	1352	1189	14402	17335	19071	17219	17775	20045	1.3e-07	3.30603	5.67e-07
O75362	ZNF217	0	0	277	0	619	300	2278	2196	2500	2809	2896	3186	1.31e-07	3.72234	5.72e-07
Q9H5V8	CDCP1	1443	1097	1522	1274	4904	2051	11798	14071	11683	13319	13458	15910	1.32e-07	2.706	5.73e-07
Q86XZ4	SPATS2	980	0	440	5027	744	1096	15545	20385	23016	25053	22645	23117	1.32e-07	3.96782	5.73e-07
Q9NTZ6	RBM12	1485	0	2139	0	2927	0	8018	9465	10624	9001	10182	9965	1.32e-07	3.12629	5.73e-07
Q8IZQ5	SELENOH	2947	1413	2152	1536	3298	2970	8583	7934	9074	7083	7607	8107	1.33e-07	1.75642	5.78e-07
O43663	PRC1	5422	5279	4600	4476	7132	7369	74267	83105	88656	83898	80868	89224	1.35e-07	3.86637	5.85e-07
O43854	EDIL3	688	964	1121	0	2647	3934	14228	20044	19252	15984	21405	20776	1.37e-07	3.57683	5.92e-07
O95139	NDUFB6	2977	1602	1739	1433	4949	3817	10882	13196	13921	14308	14718	14871	1.38e-07	2.30932	5.95e-07
Q15392	DHCR24	6494	6974	7090	6766	17798	10534	54022	72870	80087	69995	80858	86105	1.39e-07	2.99559	5.97e-07
Q96BP2	CHCHD1	3591	3223	5109	2947	11011	10602	28807	32322	26183	31235	28303	32235	1.39e-07	2.29511	5.97e-07
Q86YQ8	CPNE8	2037	7381	1296	824	3755	822	24559	22893	22650	30894	22768	28092	1.41e-07	3.23569	6.04e-07
P46783	RPS10	75917	66617	83008	72937	158943	190173	535869	670105	789089	665575	799885	743868	1.42e-07	2.69872	6.07e-07
P34896	SHMT1	1402	0	820	0	4335	330	10473	11142	13353	11937	13773	12071	1.43e-07	3.39972	6.13e-07
O75947	ATP5PD	2638	2375	3993	2516	15303	4022	33106	35418	42133	35052	35855	38912	1.44e-07	2.83714	6.13e-07
Q9UBM7	DHCR7	11640	10852	8468	10315	24116	18751	56713	63743	75748	73087	76933	79869	1.43e-07	2.34017	6.13e-07
Q7KZF4	SND1	21277	19824	25038	21129	43636	35029	512226	568816	610474	590881	593290	629101	1.45e-07	4.4006	6.17e-07
P40692	MLH1	473	299	258	287	435	0	2003	1951	2239	1691	2558	2015	1.45e-07	2.82495	6.17e-07
Q15631	TSN	0	0	297	0	1459	0	41265	44117	46254	45238	42810	50017	1.46e-07	7.258	6.2e-07
Q96N67	DOCK7	422	99	0	187	520	515	1923	2897	2899	2564	2734	2959	1.46e-07	3.1913	6.22e-07
Q03468	ERCC6	0	0	0	0	0	1097	3172	3591	3996	3441	4145	4619	1.47e-07	4.37987	6.25e-07
P39656	DDOST	16397	15389	25010	17165	63622	31740	206465	283417	292556	226796	301129	304711	1.47e-07	3.2537	6.25e-07
Q96IZ7	RSRC1	0	0	283	352	560	223	2345	2329	2397	2429	1654	2589	1.48e-07	3.27068	6.27e-07
O43678	NDUFA2	0	0	0	0	1450	486	5360	5838	6237	7270	7291	8181	1.49e-07	4.37075	6.28e-07
Q9H7E9	C8orf33	1723	1292	1819	1349	2865	2589	5665	5198	5583	5865	5898	6060	1.49e-07	1.55744	6.29e-07
Q92600	CNOT9	0	0	0	0	867	566	3154	3510	4099	3115	2776	3370	1.51e-07	3.79859	6.36e-07
Q02978	SLC25A11	2497	1733	2221	2867	7473	4986	14822	16901	16519	16622	18524	17625	1.54e-07	2.21327	6.5e-07
Q9BXK1	KLF16	529	593	331	668	698	1245	10217	9373	10637	11388	9299	11110	1.55e-07	3.92973	6.53e-07
Q13084	MRPL28	0	246	778	515	1819	991	5390	5404	6576	5763	7341	5631	1.57e-07	3.05145	6.6e-07
Q12904	AIMP1	1083	1125	1375	1835	3845	3043	155554	162348	175606	170911	182611	180508	1.58e-07	6.38298	6.62e-07
Q9UGR2	ZC3H7B	1652	2770	924	1110	2219	1527	56184	59005	61414	59457	58267	67630	1.58e-07	5.14805	6.62e-07
P49591	SARS1	287	471	365	0	1925	1	5240	7473	6656	7222	8275	7057	1.61e-07	3.7785	6.74e-07
Q96PV6	LENG8	0	0	0	0	1284	268	3967	5018	6202	4783	4595	5069	1.61e-07	4.24949	6.74e-07
Q9P2N5	RBM27	3363	3799	3343	4317	6776	6041	92802	97705	107794	98589	102848	111621	1.62e-07	4.46693	6.76e-07
Q969N2	PIGT	0	0	0	0	880	160	2772	3459	4266	4377	4000	4065	1.62e-07	4.45485	6.76e-07
O43513	MED7	0	0	0	0	1268	295	23082	25241	25436	26126	26682	29121	1.63e-07	6.63267	6.79e-07
Q6ZSJ8	C1orf122	2539	2097	2553	1825	4517	3666	49243	52736	51864	57611	55086	60125	1.64e-07	4.24708	6.79e-07
A6NHR9	SMCHD1	1683	1199	1340	1491	1997	1078	9519	10578	12080	10830	11470	11539	1.64e-07	2.90822	6.82e-07
P46821	MAP1B	2427	1569	1615	1545	3629	2042	51065	53931	57176	55577	56617	62657	1.65e-07	4.71492	6.83e-07
Q8IZH2	XRN1	598	0	2480	516	934	1012	5305	6525	5976	6068	6524	6951	1.66e-07	2.75155	6.87e-07
Q96CX2	KCTD12	398	601	1012	0	2048	540	67937	75511	80049	77624	79796	81806	1.67e-07	6.6508	6.9e-07
Q14558	PRPSAP1	0	0	0	0	842	0	3215	2854	2828	3731	2860	3932	1.67e-07	4.51734	6.9e-07
Q9H000	MKRN2	0	186	0	348	638	0	13886	15794	16208	16419	16983	17038	1.68e-07	6.35354	6.92e-07
Q9NRA8	EIF4ENIF1	2126	2267	2139	1489	4822	2651	8413	8955	9335	9924	9113	9739	1.68e-07	1.83967	6.92e-07
Q96SK2	TMEM209	212	725	0	304	501	1371	4553	3658	4781	4198	3478	4175	1.7e-07	2.99368	6.97e-07
Q96EE3	SEH1L	2143	905	1025	0	1775	676	7871	9464	10802	8491	9356	11803	1.7e-07	3.14559	7e-07
P17661	DES	2164	3409	6947	3190	8202	5663	21329	24022	26018	21077	19813	20923	1.72e-07	2.17066	7.07e-07
Q9Y6K5	OAS3	462	186	438	645	801	830	29005	32387	34613	31668	33824	33951	1.73e-07	5.85875	7.08e-07
Q13263	TRIM28	680	558	1016	713	4053	985	8268	9452	9882	9114	10319	10666	1.73e-07	2.84854	7.09e-07
Q9H8H0	NOL11	400	630	517	418	837	702	7678	9118	9524	8308	8585	8703	1.74e-07	3.88664	7.12e-07
O75955	FLOT1	1979	1468	2480	1823	4464	3172	8332	8644	9024	8531	8279	9426	1.76e-07	1.76286	7.17e-07
Q96PU8	QKI	416	0	274	458	1201	719	11390	13233	14124	14944	13699	13650	1.76e-07	4.72045	7.17e-07
Q13123	IK	5015	5477	4417	5802	11246	11120	157381	169660	169869	191208	175191	189213	1.76e-07	4.61059	7.17e-07
Q03111	MLLT1	609	10055	1398	1227	2597	1835	21114	24491	25967	25089	24527	28334	1.76e-07	3.07634	7.17e-07
O00566	MPHOSPH10	0	0	0	0	2034	0	4889	6331	5584	6176	5269	6545	1.77e-07	4.0922	7.18e-07
P60602	ROMO1	0	385	605	472	874	1150	3494	3886	4461	4578	5273	4480	1.77e-07	2.9059	7.18e-07
Q8IY37	DHX37	705	863	4009	500	1337	577	9532	9597	9984	12050	12076	10176	1.79e-07	2.98729	7.25e-07
Q14197	MRPL58	475	1170	2109	981	5024	2766	12894	12852	17208	15400	16941	16195	1.83e-07	2.86811	7.38e-07
Q15032	R3HDM1	0	140	0	0	1175	719	3972	4888	3835	4454	3648	5102	1.84e-07	3.66626	7.42e-07
Q92974	ARHGEF2	512	0	169	0	390	542	9704	11135	10895	10681	11565	12335	1.84e-07	5.35616	7.43e-07
Q14683	SMC1A	1356	1496	1286	1086	2319	2195	37734	43058	43353	44426	43302	46437	1.85e-07	4.72845	7.46e-07
Q9Y421	FAM32A	8	0	0	0	1807	1305	4919	5267	5792	5676	6519	5365	1.85e-07	3.42341	7.46e-07
Q9NPJ6	MED4	0	0	0	0	2659	1426	6930	7970	8577	9712	8809	9654	1.86e-07	3.6583	7.48e-07
O43432	EIF4G3	1441	2241	1175	2124	2268	2339	35624	40019	41362	40427	42153	43570	1.86e-07	4.39043	7.48e-07
Q9BVC6	TMEM109	947	762	1524	1499	4818	1827	10666	13480	11750	14175	14481	14619	1.88e-07	2.79809	7.55e-07
P19447	ERCC3	0	0	0	0	330	0	3604	4613	4591	4078	4409	4492	1.9e-07	6.26204	7.59e-07
Q8TBX8	PIP4K2C	0	0	0	0	0	0	1601	1610	1638	1492	1435	1698	1.91e-07	10.6248	7.62e-07
Q86V81	ALYREF	3919	2961	3866	4409	11692	6006	143490	164790	172012	162015	169086	181205	1.92e-07	4.91685	7.68e-07
O60244	MED14	0	0	0	0	635	413	8449	9578	9817	9108	9997	10973	1.96e-07	5.78016	7.81e-07
Q9H2D6	TRIOBP	12118	16146	15650	13213	23581	14116	41190	47526	45421	52128	45966	54116	1.97e-07	1.59435	7.83e-07
Q9HBD1	RC3H2	664	638	313	0	1272	764	4717	5743	6816	4927	5291	6739	1.98e-07	3.22666	7.88e-07
Q9HCS7	XAB2	246	8001	323	208	409	256	18289	20010	19941	21208	18039	22762	1.98e-07	3.66972	7.88e-07
O14646	CHD1	1971	6089	3568	2510	2674	3364	12345	16074	13747	15328	13088	16134	2e-07	2.10323	7.93e-07
P51610	HCFC1	1675	1502	1680	1176	2734	2785	22030	25693	27064	27181	28035	26667	2.04e-07	3.76077	8.07e-07
P35637	FUS	32909	31685	28545	32473	48000	39758	529291	547754	541251	622817	520586	575127	2.04e-07	3.96701	8.08e-07
Q8N0U8	VKORC1L1	295	589	731	274	1337	696	4441	4396	5940	4239	5822	4874	2.05e-07	2.91918	8.09e-07
Q13557	CAMK2D	0	3792	0	0	2224	491	9551	11261	10354	12400	9848	11316	2.06e-07	3.31304	8.13e-07
Q52LJ0	FAM98B	1145	977	868	1069	1907	1332	56459	56665	60615	62748	55899	65039	2.07e-07	5.61281	8.16e-07
P53985	SLC16A1	3118	3652	3159	3938	11982	1893	24714	25070	22569	23571	26402	26198	2.07e-07	2.42024	8.17e-07
P18074	ERCC2	0	0	804	0	145	0	8977	10382	10847	11171	11715	11300	2.09e-07	6.07524	8.21e-07
Q13443	ADAM9	0	1274	739	0	2376	1948	6318	6872	6299	7671	6579	7362	2.09e-07	2.69594	8.21e-07
Q86XP3	DDX42	349	183	0	392	1266	828	3201	4482	4138	4428	4463	4910	2.1e-07	3.08285	8.23e-07
Q14643	ITPR1	523	343	595	432	1078	869	2074	2717	2465	2629	2524	2733	2.1e-07	1.97713	8.24e-07
Q00341	HDLBP	2929	2935	3409	3233	10533	4986	686553	748130	808456	756129	767426	823693	2.12e-07	7.35545	8.3e-07
P23743	DGKA	0	0	0	0	0	0	4424	3924	4612	4722	4523	4351	2.13e-07	12.1118	8.32e-07
Q13011	ECH1	1645	1721	1383	1677	3239	2357	28494	30865	29920	30883	30781	35757	2.16e-07	3.95625	8.42e-07
O76039	CDKL5	0	0	0	0	1096	1639	5654	7286	7065	5822	6546	5016	2.17e-07	3.76984	8.46e-07
Q53F19	NCBP3	11	210	0	0	649	487	8685	9037	9944	10638	9662	10909	2.18e-07	5.4328	8.5e-07
Q9Y5T4	DNAJC15	786	792	1424	1490	1750	1822	5320	7212	8225	8151	8200	7826	2.21e-07	2.47717	8.61e-07
P40222	TXLNA	1298	981	734	628	2851	2002	59307	61281	68342	69861	66267	70788	2.22e-07	5.54133	8.61e-07
Q8TCS8	PNPT1	1217	562	1315	1093	2571	1420	26082	30393	32366	30347	32587	32124	2.22e-07	4.48996	8.61e-07
P11908;P60891	PRPS2;PRPS1	0	0	0	0	464	0	2009	2364	1805	1552	1608	2084	2.22e-07	4.60301	8.62e-07
P62312	LSM6	1	0	0	0	986	439	15058	12447	15110	15791	14694	13213	2.23e-07	5.91347	8.62e-07
Q9NYM9	BET1L	0	0	0	0	2298	0	10721	7389	8851	7876	7775	10204	2.24e-07	4.51876	8.65e-07
Q9NVN8	GNL3L	1796	1835	2089	1473	4564	3595	31633	34698	36368	37188	37296	41790	2.24e-07	3.83369	8.65e-07
O75817	POP7	348	0	302	0	0	341	13967	15614	17330	16132	15465	16281	2.25e-07	6.57098	8.69e-07
O60725	ICMT	1558	3402	1539	1694	558	6800	25042	21300	30930	27510	20677	27285	2.28e-07	3.29548	8.76e-07
P78362	SRPK2	746	714	788	541	1970	1085	44725	44477	46298	44597	41725	51270	2.3e-07	5.54481	8.86e-07
Q9BPZ7	MAPKAP1	0	0	0	0	507	407	2383	2067	2656	2687	2715	3382	2.32e-07	4.11034	8.92e-07
P20290	BTF3	1341	645	1683	1343	5253	2222	12848	15310	11747	15843	13373	16001	2.33e-07	2.76841	8.94e-07
Q99741	CDC6	0	0	0	0	488	0	1972	2270	2749	2998	1983	2332	2.35e-07	4.85576	9.01e-07
P35606	COPB2	8547	889	1172	683	3736	2530	19967	24530	20462	21241	20527	25564	2.39e-07	2.9131	9.15e-07
Q9H2W6	MRPL46	0	0	1	297	1056	986	5916	6980	6008	5274	7907	8126	2.4e-07	4.09932	9.16e-07
A6ND36	FAM83G	508	935	0	0	1140	881	5363	4088	6085	5499	5952	6667	2.4e-07	3.27777	9.16e-07
O94906	PRPF6	3046	2641	3434	2652	5778	4626	78968	89157	88403	88465	87114	99037	2.4e-07	4.58158	9.16e-07
Q92620	DHX38	0	0	0	1020	1678	1536	9626	12211	14008	10102	14019	9982	2.41e-07	4.04415	9.16e-07
Q15269	PWP2	810	738	1991	695	934	573	5894	9599	8212	7706	7744	9266	2.41e-07	3.07475	9.16e-07
P15407	FOSL1	774	343	0	1198	770	592	4119	3508	4752	4890	4028	5226	2.41e-07	2.84829	9.16e-07
Q6P158	DHX57	398	341	0	267	682	503	9911	11704	11910	10827	11774	12452	2.43e-07	4.96414	9.21e-07
P09874	PARP1	21404	20238	22903	22559	50556	35010	568233	620890	675495	639766	667262	712401	2.44e-07	4.49142	9.26e-07
P46977	STT3A	513	983	714	893	5118	1502	10176	12346	11565	13289	13044	13304	2.44e-07	2.92177	9.26e-07
Q9BTL3	RAMAC	0	0	0	0	1020	0	28381	27745	32625	31291	32600	32813	2.45e-07	7.49789	9.26e-07
Q53EP0	FNDC3B	2025	1233	1565	1576	3940	3847	40866	47902	52969	46737	49459	49736	2.47e-07	4.34126	9.3e-07
Q8N556	AFAP1	2116	1899	3214	2529	5872	3208	37597	45425	46495	48556	43922	48590	2.46e-07	3.8439	9.3e-07
O00488	ZNF593	8215	9532	10438	9833	17250	21482	40982	45920	48498	44899	43879	52741	2.47e-07	1.85111	9.3e-07
Q9H0S4	DDX47	2463	2651	3236	2783	7802	6094	58474	65233	72717	64591	72717	74556	2.53e-07	4.02757	9.5e-07
P11474	ESRRA	151171	131314	160497	132572	220621	191423	419289	487457	554886	586185	518877	576172	2.52e-07	1.67008	9.5e-07
Q9UMS4	PRPF19	2289	2260	2206	1850	5538	2918	79146	87801	97360	89374	95914	94119	2.53e-07	4.99357	9.51e-07
Q8IXQ6	PARP9	0	0	0	0	1735	0	4275	4714	4823	5937	5284	4482	2.54e-07	4.08346	9.53e-07
Q15365	PCBP1	3224	4298	4335	4078	15630	7562	28076	31701	32220	32698	31962	33655	2.59e-07	2.28191	9.69e-07
Q8IWX8	CHERP	1397	893	1213	1077	2863	2368	26100	27910	31156	30217	31253	33289	2.6e-07	4.19597	9.71e-07
Q6ICC9	RTL6	0	274	0	0	486	766	2158	2901	2980	3037	2293	2798	2.61e-07	3.39956	9.75e-07
Q8TF42	UBASH3B	462	1027	892	1015	8405	1253	23317	32596	32597	29975	34867	38796	2.63e-07	3.87899	9.81e-07
Q10471	GALNT2	4639	4474	6402	2870	15316	5503	30289	33039	37864	31975	38529	38053	2.63e-07	2.41937	9.81e-07
Q96Q45	TMEM237	0	305	517	257	652	729	11578	12962	12327	13877	11723	13994	2.66e-07	4.95448	9.89e-07
Q9BY77	POLDIP3	2432	2255	2279	2318	4418	4120	36904	43022	42343	44266	40466	47248	2.68e-07	3.83403	9.97e-07
Q9BX40	LSM14B	0	0	0	0	491	0	5110	6031	6419	6332	6144	6879	2.69e-07	6.21482	9.99e-07
Q2KHR3	QSER1	2181	2494	2807	2652	3961	4026	8263	9448	9844	9144	9461	11537	2.69e-07	1.67036	9.99e-07
P38646	HSPA9	7363	6885	8435	7151	20351	12002	35411	44385	45190	45116	44669	47750	2.69e-07	2.07761	9.99e-07
Q15046	KARS1	818	681	1552	904	2365	1692	92491	98775	100986	109134	105165	111276	2.7e-07	6.26782	1e-06
P12081	HARS1	750	244	631	841	1911	547	23715	27379	28060	26193	27402	30494	2.71e-07	5.04929	1e-06
Q5F1R6	DNAJC21	3912	5582	2713	6487	12962	12383	29905	35622	36650	39411	33387	40058	2.71e-07	2.28751	1e-06
O76021	RSL1D1	605	869	856	1454	1524	789	5130	5522	3605	5441	4836	5052	2.74e-07	2.27732	1.01e-06
O95347	SMC2	1576	1166	1364	1599	3538	1832	43998	49216	52096	51279	52849	55445	2.74e-07	4.7821	1.01e-06
Q9H944	MED20	0	0	0	326	1408	511	6944	5649	8407	6476	5810	8382	2.78e-07	4.2103	1.02e-06
O75396	SEC22B	5331	4618	6645	3065	15099	7288	30421	33316	38391	32828	40002	39250	2.79e-07	2.34877	1.03e-06
O00203	AP3B1	266	312	964	175	987	419	2887	3673	3619	4060	4211	4497	2.8e-07	2.87453	1.03e-06
O75122	CLASP2	693	713	868	1029	1564	763	15142	16079	17620	16930	15918	18832	2.86e-07	4.15668	1.05e-06
O75427	LRCH4	815	0	0	0	2147	0	6304	8390	9061	7657	9760	7152	2.89e-07	4.02518	1.06e-06
Q9BZE1	MRPL37	709	359	776	554	1586	499	3873	4409	5700	5651	5639	5300	2.9e-07	2.76774	1.06e-06
P98175	RBM10	1834	1238	1343	1729	1920	1578	41136	44528	45071	44909	47552	50168	2.9e-07	4.82445	1.06e-06
P33897	ABCD1	322	1	0	0	1074	279	3629	5018	4621	3491	4983	5237	2.91e-07	4.00359	1.06e-06
Q5SXM2	SNAPC4	0	0	0	0	0	0	6822	6619	7159	7187	7716	7859	2.92e-07	12.8192	1.07e-06
Q9HC36	MRM3	483	499	1260	1253	2012	1820	43841	50523	48980	44645	51018	52747	2.93e-07	5.31421	1.07e-06
P08237	PFKM	441	0	598	0	1019	182	4434	5044	6911	4994	4568	5040	2.93e-07	3.78642	1.07e-06
P26599	PTBP1	5747	7512	8240	8645	17654	14458	161530	192771	180960	150419	175980	179600	2.95e-07	4.06383	1.07e-06
Q13435	SF3B2	5182	4381	4664	6736	14924	10594	129359	150950	155022	161856	148082	168868	3e-07	4.29751	1.09e-06
Q9NXE8	CWC25	1626	1528	1768	2503	3200	3070	22609	27986	27286	29399	28284	27587	3.01e-07	3.57385	1.09e-06
Q07955	SRSF1	38204	34203	41226	58333	102596	71187	899143	1005054	966640	1059098	985945	1156104	3.02e-07	4.13435	1.09e-06
Q6DKI1	RPL7L1	474	0	680	0	1815	618	4393	5388	5868	6693	6363	5569	3.04e-07	3.25385	1.1e-06
P51114	FXR1	11673	11069	13492	11987	20525	20899	126182	150278	150524	153557	151333	167589	3.04e-07	3.32667	1.1e-06
P09234	SNRPC	716	2120	2043	2670	2646	2764	39809	46461	41499	42979	41144	48557	3.07e-07	4.32831	1.11e-06
P05787	KRT8	1195344	1096457	1132395	1149884	1516391	1486376	2691286	2741354	2676584	3266736	2966622	3314350	3.08e-07	1.22056	1.11e-06
Q29RF7	PDS5A	1850	1302	1917	1471	4159	2449	79784	86946	92535	92396	92881	99408	3.08e-07	5.3699	1.11e-06
Q08AF3	SLFN5	0	184	0	0	391	400	4368	5475	4941	4779	5256	5819	3.11e-07	4.96493	1.12e-06
Q9Y399	MRPS2	1598	1950	2085	1926	4482	2744	35491	39088	40350	39839	45552	43628	3.12e-07	4.04378	1.12e-06
Q5K651	SAMD9	299	0	0	0	1345	1164	17038	21135	21816	20938	22340	22046	3.17e-07	5.47677	1.14e-06
Q9UHI6	DDX20	2352	1375	768	1872	1555	1766	24587	28627	28010	28912	28781	31600	3.18e-07	4.13668	1.14e-06
O43684	BUB3	4827	5788	6219	5506	12792	13294	106125	130807	134252	130974	126776	140541	3.19e-07	3.98984	1.14e-06
Q6KB66	KRT80	9798	6559	7081	6705	13359	8798	23869	27265	23101	25313	22793	27728	3.24e-07	1.52058	1.16e-06
P48426	PIP4K2A	0	0	0	0	1095	492	4317	4890	6079	5849	5388	7217	3.25e-07	4.40464	1.16e-06
P09038	FGF2	2650	1308	2067	2082	2476	2387	34135	36123	39886	39737	39676	41611	3.26e-07	4.15502	1.16e-06
Q13310	PABPC4	16414	17422	19679	19658	32003	29103	305105	345556	358842	357581	338313	388854	3.26e-07	3.96306	1.16e-06
Q9UN86	G3BP2	13024	11871	12825	12004	21277	21501	372340	430883	427516	424175	404546	464492	3.29e-07	4.76996	1.17e-06
Q9UQB8	BAIAP2	516	1873	1947	920	2620	2105	24141	30253	31018	29662	29037	31059	3.29e-07	4.13256	1.17e-06
Q07065	CKAP4	6968	6303	9850	7118	19315	13230	155771	177133	189844	180349	185005	205471	3.3e-07	4.12237	1.17e-06
O75533	SF3B1	4685	3868	4865	6602	13545	9247	85041	103157	108399	103363	106036	115146	3.3e-07	3.85863	1.17e-06
Q9NYY8	FASTKD2	4965	257	4069	561	1659	1175	47422	60157	55208	52698	59277	62335	3.34e-07	4.73117	1.19e-06
P22087	FBL	3117	2336	2954	1844	4571	3509	40682	51185	50684	49075	47907	49945	3.35e-07	3.98062	1.19e-06
O75934	BCAS2	0	855	723	577	665	667	8922	9639	10038	8853	8775	11055	3.36e-07	4.03554	1.19e-06
Q05048	CSTF1	0	0	0	1880	478	0	4409	6631	6794	6427	5856	6844	3.4e-07	3.9667	1.2e-06
O60231	DHX16	863	1043	964	1701	4130	3132	41594	50589	52601	49685	50702	54908	3.41e-07	4.66372	1.2e-06
O00567	NOP56	450	1025	0	0	847	0	3471	5295	5089	5557	5475	5984	3.44e-07	3.72909	1.21e-06
Q9Y2P8	RCL1	0	400	267	0	319	400	5672	6521	6736	7067	6551	7496	3.45e-07	4.84632	1.22e-06
Q8IYB8	SUPV3L1	712	375	810	246	1200	990	12501	14419	15706	12597	14445	14441	3.46e-07	4.27683	1.22e-06
O60506	SYNCRIP	4669	5392	6135	6528	11593	10155	300413	337151	343420	318355	334877	371576	3.46e-07	5.49494	1.22e-06
Q99661	KIF2C	1470	1478	1652	1629	3503	2928	61195	70041	73711	71794	70474	77033	3.47e-07	5.06587	1.22e-06
Q9BV81	EMC6	645	2048	1453	969	4158	2736	32277	38540	40155	39415	43240	41601	3.48e-07	4.29115	1.22e-06
Q92945	KHSRP	1045	2146	3411	1865	11658	2316	645521	723854	755878	730640	731075	805230	3.48e-07	7.61228	1.22e-06
O60583	CCNT2	1248	944	0	0	0	0	4363	5360	5253	6640	4650	6225	3.51e-07	3.88578	1.23e-06
Q9H0G5	NSRP1	1493	661	1300	1579	2965	3513	10908	13535	12670	14643	11306	16467	3.53e-07	2.78772	1.23e-06
Q9BRJ7	NUDT16L1	699	0	1354	0	925	1297	18364	21566	23106	20282	21703	23896	3.54e-07	4.91235	1.24e-06
Q53EZ4	CEP55	0	0	0	0	481	0	5412	6112	6670	5021	5556	5768	3.55e-07	6.14816	1.24e-06
Q9BUN8	DERL1	499	0	517	555	3086	892	6383	8407	6687	7704	7255	8111	3.57e-07	3.00347	1.24e-06
Q9Y606	PUS1	0	0	2630	1785	3395	0	8822	10017	12056	10095	10194	9752	3.56e-07	2.96279	1.24e-06
P24539	ATP5PB	3186	2878	3937	2389	14827	4294	32448	36937	43892	33530	42205	43535	3.56e-07	2.88332	1.24e-06
Q9P2E9	RRBP1	12588	11190	14341	12651	24735	23585	213116	230862	265345	237416	246660	268392	3.6e-07	3.88277	1.25e-06
Q8N983	MRPL43	0	1186	0	0	2015	866	11040	9754	10003	11944	8312	13919	3.62e-07	3.99565	1.25e-06
P49759	CLK1	0	0	608	0	786	564	3615	3856	2539	2939	3757	3347	3.63e-07	3.35195	1.26e-06
P53350	PLK1	4070	3471	5417	3437	7139	6947	82737	95329	99919	103578	95717	103081	3.64e-07	4.25068	1.26e-06
Q9BPX6	MICU1	780	0	360	346	1004	892	13263	15820	16712	13708	15094	15981	3.66e-07	4.74065	1.26e-06
Q6ZXV5	TMTC3	1559	1163	1062	1612	2427	1961	17248	20408	20998	19112	21215	22107	3.67e-07	3.6286	1.27e-06
O95248	SBF1	0	0	0	0	1846	501	4303	5155	4874	5513	4305	5784	3.68e-07	3.66921	1.27e-06
Q9H6T0	ESRP2	0	0	0	322	447	486	6848	7750	7638	7753	9037	8468	3.7e-07	5.23511	1.28e-06
Q13724	MOGS	2079	2152	1951	2173	5050	3646	49513	60037	62046	55512	60042	62338	3.72e-07	4.35681	1.28e-06
P42704	LRPPRC	9488	8835	11188	9246	22792	15186	389771	449144	461584	437370	465525	490400	3.73e-07	5.1335	1.28e-06
Q5VTR2	RNF20	0	0	0	0	1112	451	3245	3371	3718	2824	4305	3406	3.74e-07	3.73344	1.28e-06
Q16629	SRSF7	13793	13039	15857	19093	39699	30620	347391	397222	415223	458451	425956	404466	3.75e-07	4.21224	1.29e-06
Q9BUJ2	HNRNPUL1	970	1161	1827	1272	2524	1947	17830	21349	22132	22163	23073	22835	3.75e-07	3.73647	1.29e-06
Q9Y5W8	SNX13	1664	1526	368	1720	2765	2378	7892	5725	7301	7662	7081	7846	3.76e-07	2.06092	1.29e-06
Q9Y388	RBMX2	1196	804	776	1608	1501	1494	15928	15444	17005	17055	18484	19152	3.78e-07	3.80285	1.29e-06
Q6P5Z2	PKN3	0	0	0	0	567	0	1914	2753	2350	1759	2692	2340	3.79e-07	4.59083	1.29e-06
Q70UQ0	IKBIP	2320	2156	2611	2496	6128	4941	56941	63399	68464	63676	68332	74120	3.81e-07	4.25683	1.3e-06
P04004	VTN	0	0	0	0	0	0	3422	3357	3821	3076	3527	3538	3.82e-07	11.7552	1.3e-06
Q8NC51	SERBP1	6909	7126	9680	6910	18288	13447	225062	261685	276934	271745	265514	287581	3.83e-07	4.67078	1.3e-06
Q9H3P2	NELFA	2310	1623	1235	1246	2720	2184	54150	60255	63522	57208	62957	66448	3.87e-07	5.00862	1.31e-06
Q15773	MLF2	1050	0	1454	888	2523	2190	6184	6366	5345	6485	6093	6363	3.88e-07	2.18316	1.32e-06
Q00839	HNRNPU	14742	15056	20100	13658	34879	19337	1031329	1097321	1263625	1151436	1169905	1222213	3.89e-07	5.87993	1.32e-06
Q04637	EIF4G1	4975	4611	5605	5090	9448	8534	261880	290061	318073	305528	290844	319115	3.93e-07	5.54401	1.33e-06
Q92643	PIGK	468	0	0	0	1578	385	3557	5354	4626	4563	5380	4716	3.94e-07	3.53231	1.33e-06
Q9Y2R9	MRPS7	1132	1221	1636	1668	3417	2674	27145	32397	31996	30517	34633	35197	3.94e-07	4.02902	1.33e-06
P56182	RRP1	1895	1450	2342	1738	3945	3378	41684	47803	51388	47486	48360	53641	3.95e-07	4.29867	1.33e-06
Q92615	LARP4B	3036	4567	4424	2665	4835	4512	34085	39547	41850	42026	38753	43368	3.96e-07	3.31699	1.34e-06
Q9UBB4	ATXN10	542	909	459	127	1553	731	5127	8687	6598	6282	7458	7430	3.97e-07	3.26452	1.34e-06
Q9NUQ6	SPATS2L	2750	3608	2694	2373	4977	5738	96897	105054	117669	108302	115457	118519	4.06e-07	4.90149	1.37e-06
O94905	ERLIN2	907	1033	1447	1052	3223	2561	7991	12619	10623	11199	10877	12691	4.1e-07	2.6898	1.38e-06
Q96FV9	THOC1	3072	2322	0	2063	4128	2781	8718	10167	11267	10273	10805	11568	4.13e-07	2.12746	1.39e-06
P25398	RPS12	21527	18465	22451	21372	45460	35080	79707	95478	95734	106194	95966	108747	4.15e-07	1.82372	1.39e-06
P36542	ATP5F1C	6904	7729	10273	7174	32150	12893	61384	79717	83839	73254	89137	84450	4.16e-07	2.61277	1.39e-06
Q96NB3	ZNF830	0	0	0	0	545	1058	14188	16907	18046	15361	16487	18194	4.17e-07	5.94586	1.4e-06
Q9Y3B9	RRP15	299	293	0	531	639	257	2227	2107	2902	2451	2233	1874	4.18e-07	2.76805	1.4e-06
Q96KC8	DNAJC1	364	167	254	210	407	375	3948	4852	4366	4188	4849	4766	4.19e-07	3.91892	1.4e-06
P27695	APEX1	5419	2403	4204	3612	12440	4945	256653	288190	307931	295888	296194	325895	4.2e-07	5.74448	1.4e-06
Q14674	ESPL1	386	0	1679	0	687	1608	4364	5201	5820	5631	5309	6299	4.25e-07	2.90155	1.42e-06
Q8ND56	LSM14A	0	0	0	0	0	0	11118	11182	12461	11958	11516	13371	4.29e-07	13.5428	1.43e-06
P16615	ATP2A2	4651	4778	5381	3964	17591	7083	29838	34637	37547	36698	36409	38450	4.31e-07	2.29721	1.44e-06
O75794	CDC123	0	0	0	0	1264	0	3210	3965	4541	4029	5061	3717	4.36e-07	4.27124	1.45e-06
Q8WXF1	PSPC1	829	1138	1161	1176	2296	2655	42958	49198	44091	47559	45961	53536	4.37e-07	4.93503	1.45e-06
Q8NEW0	SLC30A7	0	0	312	0	1982	931	4937	5238	6053	6298	6166	7342	4.38e-07	3.47931	1.45e-06
Q86XI2	NCAPG2	1003	157	378	2622	836	462	7989	8131	11544	9079	11688	10871	4.38e-07	3.44005	1.45e-06
P49755	TMED10	2607	2946	4882	2056	10395	3032	21009	30734	31773	30417	28605	33104	4.45e-07	2.76028	1.47e-06
O60293	ZFC3H1	0	369	0	0	855	534	2213	2144	2773	2884	2631	2345	4.47e-07	3.08708	1.48e-06
Q8WWC4	MAIP1	323	1073	1180	977	1727	1287	4262	5186	5527	4083	5509	4412	4.47e-07	2.14038	1.48e-06
P61254	RPL26	56205	49002	56899	46602	95926	76170	978314	1111778	1223000	1099407	1146898	1223853	4.49e-07	4.15483	1.48e-06
Q99459	CDC5L	1070	2448	1270	966	2124	1398	27011	32843	31377	30912	34753	33151	4.53e-07	4.35578	1.5e-06
Q2PZI1	DPY19L1	286	330	859	343	1725	1375	4567	5197	6226	5608	4425	6049	4.58e-07	2.70341	1.51e-06
Q96DI7	SNRNP40	1992	1535	2208	1603	3120	3067	46789	53249	49997	54408	52803	59033	4.59e-07	4.54686	1.51e-06
Q8IWZ3	ANKHD1	17426	18367	19251	17484	31783	28290	50547	57446	63327	61714	57846	62573	4.62e-07	1.41436	1.52e-06
Q14142	TRIM14	0	0	723	0	1462	1259	4868	7044	5812	5734	5540	7419	4.63e-07	3.39994	1.52e-06
Q9H6H4	REEP4	545	335	445	200	632	510	8568	8948	9974	10757	9406	9819	4.65e-07	4.42633	1.52e-06
Q9Y3I0	RTCB	8506	7962	8787	7826	15079	13424	250831	293143	310810	291034	306492	309424	4.68e-07	4.83816	1.53e-06
O14617	AP3D1	237	244	200	1117	3647	1182	10696	13427	9390	10593	12053	14271	4.69e-07	3.40846	1.53e-06
O60563	CCNT1	392	5943	899	418	1536	870	11144	12725	13428	13133	12638	14673	4.71e-07	2.94947	1.54e-06
Q8N3Z3	GTPBP8	0	467	255	0	700	547	10328	12163	12100	11761	12304	13784	4.75e-07	5.19686	1.55e-06
Q6UXN9	WDR82	7753	0	668	0	1498	3255	18062	19356	22937	18681	21755	25004	4.78e-07	3.25465	1.56e-06
Q99986	VRK1	1386	999	1386	867	3377	1410	9494	13823	14654	11730	11086	14993	4.79e-07	3.00633	1.56e-06
Q96KR1	ZFR	687	833	866	581	1881	983	11984	15912	15019	14869	13352	13948	4.79e-07	3.86559	1.56e-06
Q99496	RNF2	591	563	892	712	1440	2073	4311	5508	4494	4650	5277	5818	4.81e-07	2.2596	1.56e-06
Q15004	PCLAF	1193	1145	1316	1116	2109	3121	5897	7099	5829	7547	7065	7463	4.82e-07	2.03124	1.56e-06
P67809	YBX1	18314	20260	19900	18948	34766	40808	342086	389056	364184	412214	380111	441106	4.84e-07	3.92794	1.57e-06
O75586	MED6	0	0	0	0	1089	251	4741	4464	4089	5036	5596	6776	4.86e-07	4.51158	1.58e-06
Q86UU1	PHLDB1	2061	1938	1916	1818	4262	4986	9076	9683	10089	10238	9643	10788	4.86e-07	1.80887	1.58e-06
P48651	PTDSS1	2395	1610	2298	2082	4620	3993	33833	38921	43987	42440	42808	43183	4.88e-07	3.84985	1.58e-06
Q9H4G0	EPB41L1	0	1116	0	4188	1952	182	8871	10069	10450	10022	11641	11976	4.89e-07	3.08187	1.58e-06
P78527	PRKDC	9177	9408	10223	9739	20990	16746	200636	237018	253456	226557	247013	254527	4.9e-07	4.21747	1.58e-06
Q8NCF5	NFATC2IP	0	0	0	335	1650	0	5055	8217	7067	6438	7795	5742	4.92e-07	4.33972	1.59e-06
Q6ZW31	SYDE1	1173	644	3786	2543	2261	2515	7211	9565	9618	8723	9174	8443	4.92e-07	2.02823	1.59e-06
Q9BY44	EIF2A	4340	3936	5012	4447	9136	7407	128879	141992	153825	146067	154951	163050	4.98e-07	4.69619	1.6e-06
Q9UJV9	DDX41	365	589	538	659	1188	570	7633	10139	8761	9090	9805	9125	4.98e-07	3.80057	1.6e-06
Q86UP2	KTN1	4116	3803	4639	4173	9153	8168	97684	112562	124042	114367	119516	124676	5.01e-07	4.34647	1.61e-06
Q15648	MED1	994	1476	1235	1921	2347	1452	18969	18904	21482	21751	18755	22951	5.01e-07	3.7029	1.61e-06
Q9Y4F1	FARP1	900	972	799	1793	1841	1549	10944	13688	14418	14327	12755	14028	5.04e-07	3.35028	1.62e-06
Q14562	DHX8	1311	1697	1303	1646	2692	2839	15933	19294	19745	19677	21047	21337	5.07e-07	3.34796	1.62e-06
Q53GS9	USP39	955	1472	1906	1484	3834	2303	43593	51055	50473	46318	55666	52683	5.09e-07	4.64765	1.63e-06
Q5T9L3	WLS	0	0	610	0	2779	458	9108	8545	7770	6197	7667	6791	5.1e-07	3.58002	1.63e-06
P11717	IGF2R	1295	1051	0	0	3761	1804	11329	15665	16413	14374	13297	18871	5.14e-07	3.50608	1.64e-06
Q8N684	CPSF7	17161	15497	19068	23204	40381	33795	229992	253429	256408	286184	262815	307688	5.14e-07	3.42046	1.64e-06
Q01970	PLCB3	0	0	0	0	2372	4151	9963	11164	9086	11334	10033	11811	5.13e-07	3.27934	1.64e-06
Q9BVK6	TMED9	3469	2112	2698	2605	15105	5469	28291	34826	36405	30336	35972	37618	5.14e-07	2.69289	1.64e-06
O43808	SLC25A17	1540	2115	1493	1276	4852	3529	10310	13651	13801	11677	15405	13079	5.14e-07	2.39538	1.64e-06
Q5J8M3	EMC4	996	1161	2122	1195	2987	1809	16330	21224	21865	21097	20702	21863	5.16e-07	3.58226	1.64e-06
P05198	EIF2S1	3858	3443	4152	3843	10060	6155	171355	193487	202065	205241	207730	218554	5.17e-07	5.24887	1.64e-06
O75822	EIF3J	1156	6151	2037	494	4834	21677	57658	51570	51622	64178	53304	71605	5.19e-07	3.26687	1.65e-06
Q8WVX9	FAR1	352	517	583	1013	1574	876	4784	4799	4459	4897	4889	4730	5.22e-07	2.53687	1.65e-06
Q86X52	CHSY1	0	0	0	0	0	0	4676	4808	5372	5165	4330	4818	5.24e-07	12.2472	1.66e-06
P55769	SNU13	1151	890	1749	1267	3539	1745	57739	62566	69941	62747	72567	64982	5.29e-07	5.23819	1.67e-06
P09601	HMOX1	563	377	1001	1274	2744	1222	5291	7449	7951	7935	7545	8078	5.3e-07	2.62218	1.67e-06
Q8WV60	PTCD2	227	0	0	0	656	960	17142	19598	19871	19079	20768	22513	5.32e-07	6.00772	1.68e-06
Q15019	SEPTIN2	764	1027	861	809	2569	1518	19500	23707	23836	24648	26296	24873	5.32e-07	4.24122	1.68e-06
Q8N766	EMC1	4357	3246	4637	4544	9985	7743	65627	76610	85157	75452	84701	84956	5.32e-07	3.7749	1.68e-06
O75165	DNAJC13	1419	1182	1219	858	2269	1515	15204	18907	19285	17462	18567	19836	5.36e-07	3.68961	1.69e-06
P49750	YLPM1	1512	1522	1814	1651	2094	2431	11315	11676	13241	14365	12780	12018	5.38e-07	2.77304	1.69e-06
Q9NPA8	ENY2	2416	2106	1812	3090	3841	4729	9178	12683	10758	10864	11019	13021	5.4e-07	1.90738	1.69e-06
O43676	NDUFB3	0	0	0	0	467	0	1952	1578	1944	2689	2268	1850	5.41e-07	4.69844	1.7e-06
P00846	MT-ATP6	0	0	0	351	2510	0	5122	7017	7781	6819	7826	6964	5.43e-07	3.85651	1.7e-06
P82909	MRPS36	1081	1223	2181	988	3909	1668	6578	8009	7541	8547	7896	7763	5.5e-07	2.06724	1.72e-06
Q8WWM7	ATXN2L	16669	15900	18069	16068	27653	28614	267134	307625	328058	323605	307004	345643	5.54e-07	3.93353	1.73e-06
P55265	ADAR	1036	872	934	1225	1736	1396	15026	17184	18526	16678	16302	18952	5.55e-07	3.83284	1.73e-06
Q9Y6G9	DYNC1LI1	1318	0	0	0	3310	1661	7398	8514	10142	10331	10141	8692	5.55e-07	3.13286	1.73e-06
Q8NI27	THOC2	1589	407	1096	993	940	671	9955	11236	12094	9729	10209	12314	5.57e-07	3.52277	1.74e-06
O43324	EEF1E1	1715	0	1	0	1269	547	46845	57591	59344	53554	57793	57549	5.61e-07	6.55504	1.75e-06
Q8WX92	NELFB	348	491	422	646	1854	465	27795	30970	31735	25653	28898	32551	5.63e-07	5.39116	1.75e-06
P57772	EEFSEC	1546	1629	929	237	738	454	12537	16385	16326	13400	15402	15200	5.62e-07	4.01015	1.75e-06
Q9NV31	IMP3	533	0	729	0	589	756	15067	17288	19986	17601	17834	17654	5.64e-07	5.33443	1.75e-06
Q92896	GLG1	2504	2097	3137	2973	4268	4607	10029	13190	14353	14801	14686	16150	5.71e-07	2.08647	1.77e-06
P82650	MRPS22	1412	1633	1171	1105	3634	1966	23573	29031	30230	30401	30763	31744	5.81e-07	4.00749	1.8e-06
O00425	IGF2BP3	5748	4726	4731	4644	8105	8313	65334	72560	82470	75185	71903	82672	5.83e-07	3.63335	1.8e-06
O00571	DDX3X	17905	18050	21365	21436	39136	27095	615977	706702	753827	709204	720907	786453	5.84e-07	4.88795	1.81e-06
Q9NW64	RBM22	551	468	620	355	1181	1137	11961	13372	14511	15044	14685	15627	5.88e-07	4.30242	1.82e-06
Q8IXI2	RHOT1	0	0	0	0	0	0	2946	3116	3142	3213	3418	3655	5.9e-07	11.6655	1.82e-06
Q9P0K7	RAI14	16093	15919	16465	17487	24929	18620	34783	37593	43524	40408	41098	43213	5.92e-07	1.13557	1.83e-06
Q13148	TARDBP	2891	2143	3141	1343	4968	1834	214724	249189	239661	225799	224281	264747	5.98e-07	6.44095	1.84e-06
Q9UHK0	NUFIP1	940	774	760	1603	0	1478	7177	5458	5193	5139	5372	6954	5.98e-07	2.66597	1.84e-06
Q08170	SRSF4	16233	15510	29597	38197	49231	29872	317694	327812	352756	406395	390004	394668	5.99e-07	3.61531	1.84e-06
Q8NCA5	FAM98A	10999	10019	11541	10783	16371	16374	159081	193031	193605	187933	187394	205445	6.02e-07	3.88793	1.85e-06
Q14938	NFIX	0	0	0	401	623	349	2469	2169	2700	2950	2968	3639	6.02e-07	3.6149	1.85e-06
Q6PL18;Q9ULI0	ATAD2;ATAD2B	0	327	1926	0	2164	2398	9046	9155	11836	9810	11453	13636	6.02e-07	3.25096	1.85e-06
P50579	METAP2	0	669	2550	0	2450	0	9937	10293	13856	15881	14080	13954	6.08e-07	3.7808	1.86e-06
Q2NL82	TSR1	2661	2857	3123	2967	8698	6827	51914	67192	67417	60633	67116	71331	6.17e-07	3.82868	1.89e-06
P54652	HSPA2	0	0	9198	8487	22627	10925	44687	56781	61121	54316	56457	51393	6.2e-07	2.66392	1.9e-06
P17844	DDX5	59440	58226	65294	62184	102901	93298	1508572	1724833	1839073	1741618	1693242	1919343	6.21e-07	4.56222	1.9e-06
O75475	PSIP1	2889	3423	4408	4345	4764	2571	28607	32468	33636	32774	34317	38073	6.22e-07	3.15714	1.9e-06
Q9NPE2	NGRN	377	262	0	0	2382	642	5539	6381	6538	7237	4925	6876	6.23e-07	3.35328	1.9e-06
O75251	NDUFS7	0	0	383	0	1411	1262	4733	6580	5970	4768	5462	7084	6.24e-07	3.4981	1.9e-06
Q96LL9	DNAJC30	0	0	0	300	0	0	886	1252	1611	1246	1470	1437	6.31e-07	4.69061	1.92e-06
Q08J23	NSUN2	2847	3054	3517	3195	9976	4992	305451	361869	373846	354023	370004	389090	6.32e-07	6.28708	1.92e-06
Q86V48	LUZP1	12661	12195	12364	13075	17009	14748	65690	75165	79001	79517	77350	85407	6.34e-07	2.49358	1.92e-06
P52209	PGD	893	711	356	431	3101	958	5929	7549	8828	8046	8940	8735	6.37e-07	2.89513	1.93e-06
O75400	PRPF40A	700	984	1258	1158	1652	1994	13633	14607	17632	15690	16995	16816	6.46e-07	3.62094	1.95e-06
Q9UEY8	ADD3	2027	3440	3399	3663	4908	4270	24359	27249	26969	26253	27205	32540	6.45e-07	2.92211	1.95e-06
P49792	RANBP2	3155	2950	3902	3648	8073	7759	14936	15950	17185	17362	17205	18432	6.45e-07	1.77691	1.95e-06
Q9ULK4	MED23	0	0	0	0	4	229	3801	3926	4913	4333	4528	4390	6.54e-07	6.7593	1.97e-06
O00458	IFRD1	272	0	309	220	701	492	5888	7413	7966	6747	6592	7340	6.54e-07	4.39046	1.97e-06
P51116	FXR2	38458	39105	39231	37430	58752	63383	333567	395132	411436	416413	385210	445684	6.53e-07	3.11082	1.97e-06
P52597	HNRNPF	1558	13744	1880	977	3121	2202	124042	153153	161372	147131	152236	170729	6.55e-07	5.27375	1.97e-06
P20042	EIF2S2	2466	2253	2848	2618	4981	3679	102760	113527	121560	125596	120418	129582	6.57e-07	5.24209	1.98e-06
Q5T3I0	GPATCH4	1398	1875	1926	2203	3666	2726	35282	40806	43819	40498	42950	45952	6.6e-07	4.17518	1.99e-06
Q13428	TCOF1	5974	5804	6980	7697	13146	9940	102944	111983	128728	127629	127819	128985	6.61e-07	3.87724	1.99e-06
P08581	MET	0	3194	0	696	1395	0	6792	6472	7713	6955	8190	7880	6.62e-07	3.05596	1.99e-06
Q1KMD3	HNRNPUL2	1394	1883	1340	1157	3063	2039	54412	64656	67037	65552	65392	70038	6.64e-07	5.15264	1.99e-06
Q9Y294	ASF1A	0	314	0	0	0	0	6154	7566	7953	7080	7784	7674	6.68e-07	7.11019	1.99e-06
P82914	MRPS15	368	0	375	464	1282	265	9896	13230	13355	11561	12794	12052	6.66e-07	4.72294	1.99e-06
P23246	SFPQ	8802	8652	8557	8163	14416	13261	205855	234147	252889	256585	247170	257392	6.68e-07	4.55498	1.99e-06
O14965	AURKA	1790	1201	1007	807	1528	2289	30962	31164	37867	30840	35368	33915	6.67e-07	4.53567	1.99e-06
P49916	LIG3	930	884	755	947	1435	1164	8293	10231	9819	10171	8903	10571	6.66e-07	3.24392	1.99e-06
Q9P246	STIM2	508	0	363	354	2500	1168	4865	5660	5091	5527	5472	6338	6.68e-07	2.74985	1.99e-06
O43143	DHX15	5634	5364	6464	6356	13367	11894	143609	167684	175994	161593	175782	188378	6.69e-07	4.36727	1.99e-06
Q6IBW4	NCAPH2	196	0	0	0	669	559	7878	8939	10111	8994	9825	10604	6.71e-07	5.30035	2e-06
Q13347	EIF3I	735	1325	601	897	3162	1467	117941	136378	139049	123908	136037	147830	6.74e-07	6.61152	2e-06
Q9NYL4	FKBP11	2354	2647	3064	1769	5585	3209	32831	41728	34424	36123	39582	42113	6.74e-07	3.60542	2e-06
Q06787	FMR1	10268	9849	11077	11555	15102	17823	88004	106419	105323	99595	104495	118516	6.75e-07	3.03975	2e-06
Q02241	KIF23	1169	1066	777	537	1892	1547	15769	19414	20059	20158	19387	21057	6.76e-07	4.04992	2e-06
P56134	ATP5MF	3716	3529	5198	3147	26368	6008	50566	66687	71589	54759	66457	61988	6.79e-07	2.95522	2.01e-06
Q96HR3	MED30	0	0	0	0	0	0	5141	5544	5134	5348	5571	6319	6.83e-07	12.4277	2.02e-06
Q15233	NONO	10615	8066	8785	7391	14697	13374	217993	241214	268983	241305	252292	274047	6.83e-07	4.57097	2.02e-06
Q13503	MED21	0	0	966	0	1210	1101	5944	6904	4335	7156	6306	7559	6.82e-07	3.54064	2.02e-06
Q9UGJ1	TUBGCP4	448	0	0	0	0	0	5773	4787	5909	6320	6489	6267	6.85e-07	6.29081	2.02e-06
Q9C0D9	SELENOI	0	1	0	0	1423	0	3252	4167	4476	3225	4617	4089	6.85e-07	4.05845	2.02e-06
P62805	H4C1	22109	32291	21414	30826	53674	29844	79082	91122	90071	94127	91062	95692	6.87e-07	1.5088	2.02e-06
P40938	RFC3	534	1036	821	713	1800	1168	25704	26359	24537	27636	25954	31263	6.93e-07	4.73137	2.04e-06
P47985	UQCRFS1	1520	662	732	0	2547	1535	5770	7191	7886	7906	5919	6820	6.93e-07	2.56699	2.04e-06
Q5RKV6	EXOSC6	0	324	448	932	770	0	9173	11245	8463	10475	10763	11033	6.96e-07	4.62399	2.05e-06
Q13535	ATR	2602	11791	1899	15275	4770	6762	30156	39764	37156	36332	39086	42632	6.98e-07	2.38481	2.05e-06
Q5VT52	RPRD2	672	638	1196	545	1539	1789	3557	5034	5249	4452	4608	4532	7e-07	2.1031	2.05e-06
Q14152	EIF3A	2594	2663	3633	3247	10078	4620	609669	709294	727756	710964	709999	786638	7.03e-07	7.30835	2.06e-06
P07814	EPRS1	794	855	758	932	2044	1654	90234	105134	111492	106080	104440	114988	7.06e-07	6.48843	2.07e-06
P62304	SNRPE	305	474	1188	545	1880	1541	52020	47715	58659	57317	58771	59232	7.07e-07	5.81225	2.07e-06
Q6PKG0	LARP1	4129	5038	4840	4656	10605	7955	120968	146181	156784	137170	148818	150371	7.07e-07	4.53033	2.07e-06
O14735	CDIPT	205	897	1061	1361	2658	2088	6624	10720	10840	9379	9076	10575	7.07e-07	2.78936	2.07e-06
Q8WWI1	LMO7	27776	24857	24817	23886	30786	29171	40864	45747	49981	50305	49341	50019	7.08e-07	0.827573	2.07e-06
P54136	RARS1	2298	1594	2420	1813	5002	2396	172158	203451	205832	199381	208790	221477	7.13e-07	6.2852	2.08e-06
Q96PE2	ARHGEF17	400	0	0	0	0	1032	3952	3859	3154	2985	3909	4887	7.16e-07	3.98348	2.08e-06
Q9H0H5	RACGAP1	2801	2377	2609	2984	3046	2823	33893	39263	36841	37523	35604	42110	7.16e-07	3.75818	2.08e-06
Q9H5Q4	TFB2M	1295	1767	2932	1670	2591	2409	35082	40727	41740	37431	41941	44713	7.17e-07	4.25334	2.08e-06
Q9NZI8	IGF2BP1	6333	5948	6137	6868	11422	11560	93030	108304	124092	115742	112860	115007	7.18e-07	3.79276	2.08e-06
P13674	P4HA1	185	0	376	258	1077	0	3040	4840	5106	4328	4893	5605	7.19e-07	3.87012	2.09e-06
Q96SB8	SMC6	0	0	0	0	1170	0	3537	5007	3937	5921	4669	5493	7.21e-07	4.60224	2.09e-06
O15160	POLR1C	403	808	327	0	1470	1210	27437	32422	35359	31058	31411	34918	7.24e-07	5.51089	2.1e-06
Q9UK59	DBR1	0	0	0	0	0	952	8201	11259	11011	10072	10435	11206	7.27e-07	6.02037	2.1e-06
O60524	NEMF	2039	0	8656	0	5193	3590	18834	18432	19181	19894	17747	21737	7.32e-07	2.57158	2.12e-06
Q14008	CKAP5	1305	1282	1662	1466	2671	2516	51049	58641	62234	58034	60295	65795	7.37e-07	5.02861	2.13e-06
P50416	CPT1A	3088	2317	3302	2414	6825	4591	36457	45442	47924	46284	46699	50889	7.38e-07	3.60182	2.13e-06
Q06265	EXOSC9	569	0	599	0	2264	0	5944	4433	5670	6662	5500	6311	7.44e-07	3.32779	2.15e-06
Q9Y3C1	NOP16	2106	2384	2910	3065	4302	3652	35728	41310	42664	42553	44309	46966	7.49e-07	3.78242	2.15e-06
Q9Y6W5	WASF2	0	0	275	0	975	400	3673	3079	3305	3083	3968	4791	7.49e-07	3.72509	2.15e-06
Q9H0U3	MAGT1	1442	1248	1484	1127	2224	2590	18015	22206	22578	22981	21737	24246	7.48e-07	3.70252	2.15e-06
Q9UQ35	SRRM2	3690	3483	5567	5390	11134	7174	112395	128982	133775	144320	130451	146592	7.51e-07	4.44995	2.16e-06
P29692	EEF1D	4441	5349	8543	6630	20904	10378	389766	355820	448013	381707	439494	417220	7.54e-07	5.43413	2.16e-06
Q6ZRV2	FAM83H	2703	2799	3356	2722	4446	3319	6330	7512	8127	8216	7688	8463	7.54e-07	1.25973	2.16e-06
P19525	EIF2AK2	1109	963	921	1119	1858	1475	35022	38692	40973	38154	38572	44727	7.57e-07	4.98606	2.17e-06
Q07666	KHDRBS1	3911	3628	3702	3302	5884	5274	78285	92572	99254	94473	96078	98727	7.6e-07	4.44362	2.17e-06
Q9BQB6	VKORC1	734	279	563	786	3276	1541	6490	7998	9579	8524	9638	9773	7.62e-07	2.85551	2.18e-06
Q92499	DDX1	7702	8387	10584	10107	18235	14578	265873	319413	320301	330664	314911	345650	7.66e-07	4.76837	2.19e-06
Q96CT7	CCDC124	1638	1490	2264	1914	3996	3637	29308	33490	29309	32756	30246	37923	7.72e-07	3.69111	2.2e-06
Q92769	HDAC2	1379	1482	1245	1340	2301	2104	10326	11471	11536	10727	12466	13652	7.73e-07	2.8318	2.2e-06
P09651	HNRNPA1	9337	11056	13508	11839	22080	14784	482655	587136	602154	535586	544039	596742	7.83e-07	5.34097	2.23e-06
P13861	PRKAR2A	731	950	895	0	1798	472	4055	4881	4958	3951	5695	4555	7.85e-07	2.53366	2.23e-06
Q96G21	IMP4	548	459	0	399	735	1033	12175	13299	15739	13665	13539	15475	7.9e-07	4.72143	2.25e-06
Q8WVM0	TFB1M	2181	1878	1608	1121	4312	3255	69329	84157	83774	81101	86567	90697	7.97e-07	5.10902	2.26e-06
Q96P11	NSUN5	1262	1198	1240	1626	3253	2352	38797	47355	47979	42562	45012	50159	7.99e-07	4.6356	2.26e-06
P49674	CSNK1E	356	381	480	303	819	628	10112	10693	11196	10743	9871	12630	7.98e-07	4.45588	2.26e-06
Q14694	USP10	322	397	649	563	1394	566	65658	76270	79722	75721	74467	84660	8.02e-07	6.8721	2.27e-06
Q8NEJ9	NGDN	396	633	405	384	962	734	7398	7514	8073	7257	9108	8931	8.02e-07	3.77781	2.27e-06
P60842	EIF4A1	4850	4255	9268	4733	39012	5423	70015	82549	83600	81877	93308	97039	8.04e-07	2.91197	2.27e-06
P14868	DARS1	1851	1827	1924	1837	4940	3911	203775	236140	251933	220677	246812	252286	8.08e-07	6.43669	2.28e-06
Q96NY9	MUS81	0	0	0	0	0	0	4438	5240	5102	5061	4796	5675	8.13e-07	12.3026	2.29e-06
Q7Z2E3	APTX	1115	1695	1235	1200	2274	2131	28812	34750	36582	31299	34670	35476	8.12e-07	4.38385	2.29e-06
Q9BUB7	TMEM70	0	339	0	0	560	414	1886	1804	2227	2591	2639	1912	8.13e-07	3.30753	2.29e-06
P62861	FAU	208920	203237	232542	172798	374211	418175	949927	882600	968726	817384	779488	759036	8.16e-07	1.67962	2.3e-06
Q9Y672	ALG6	0	0	0	0	0	366	4414	5132	4529	3693	4148	4654	8.23e-07	6.15835	2.31e-06
Q68DK7	MSL1	0	360	0	0	725	0	3332	3006	3732	5097	3260	3862	8.22e-07	4.35261	2.31e-06
Q13472	TOP3A	728	0	1074	461	1335	821	4062	6630	5769	5794	5418	7110	8.29e-07	2.97463	2.32e-06
Q13322	GRB10	280	846	841	962	0	1297	3991	5501	5501	5835	4429	6535	8.28e-07	2.90925	2.32e-06
Q9Y2Y1	POLR3K	0	356	0	0	0	362	3816	5308	4930	4209	4777	4703	8.32e-07	5.25999	2.33e-06
P78344	EIF4G2	2526	2752	3834	3303	8326	6545	88484	111693	112756	101823	112382	115077	8.33e-07	4.55651	2.33e-06
Q8NI36	WDR36	316	505	898	240	793	815	9972	11739	11689	11343	11584	13496	8.31e-07	4.28849	2.33e-06
Q86W92	PPFIBP1	990	653	1017	1691	1490	1533	13688	16366	16879	15910	16733	18463	8.32e-07	3.73166	2.33e-06
P10606	COX5B	207	661	652	249	2250	0	4190	4994	4802	5736	5538	5785	8.39e-07	2.9473	2.34e-06
Q15007	WTAP	453	0	0	667	884	0	15644	17084	20566	19596	18169	18777	8.39e-07	5.77201	2.34e-06
Q8WY36	BBX	919	0	0	0	1952	0	6211	6697	4839	7378	8293	7487	8.48e-07	3.82964	2.36e-06
Q9HBI1	PARVB	0	0	0	0	264	0	6233	6471	5969	6650	7004	7702	8.54e-07	7.21194	2.38e-06
P22695	UQCRC2	1386	688	880	1042	4763	1495	8448	10390	9796	8213	9381	9384	8.59e-07	2.43837	2.39e-06
Q15633	TARBP2	0	320	0	274	497	328	8589	8834	9386	10289	9211	10992	8.79e-07	5.32953	2.44e-06
P37108	SRP14	4783	3624	5283	3309	11593	7060	131519	169353	169107	166612	150172	156430	8.81e-07	4.72526	2.45e-06
Q9Y2X0	MED16	0	0	0	0	0	0	5367	5252	6440	5710	6286	5608	8.85e-07	12.4961	2.46e-06
Q71RC2	LARP4	1252	1071	1771	1368	2984	2711	40836	47240	51307	48712	49274	53836	8.89e-07	4.70524	2.47e-06
Q96IX5	ATP5MD	4232	3992	4624	3304	10752	6326	17661	21191	20979	24972	23640	21934	8.9e-07	1.97187	2.47e-06
Q9BUQ8	DDX23	3946	3283	3365	4121	6178	5487	89316	97742	100340	106435	99385	115212	8.95e-07	4.52725	2.48e-06
Q6WCQ1	MPRIP	18220	16758	18715	17838	27771	21751	36951	43820	42955	44411	42935	46928	8.95e-07	1.09166	2.48e-06
Q9H2U1	DHX36	489	707	527	565	1147	1084	10762	12118	13527	12073	13318	14052	8.99e-07	4.06716	2.48e-06
Q07157	TJP1	832	591	707	904	1532	1342	10989	12147	13759	13345	13427	14728	9e-07	3.72856	2.48e-06
Q9H444	CHMP4B	938	513	947	834	1974	947	3401	3962	3275	3346	3898	4056	9.05e-07	1.83266	2.5e-06
P55884	EIF3B	1156	774	764	1231	3991	1876	181589	209927	224195	217043	213636	235880	9.11e-07	7.032	2.51e-06
Q86TB9	PATL1	0	0	0	0	484	0	7000	8347	8997	7745	8325	9303	9.11e-07	6.66481	2.51e-06
Q92560	BAP1	0	0	0	0	2317	1663	4786	6403	6362	6018	5794	6407	9.1e-07	3.16574	2.51e-06
Q08AD1	CAMSAP2	1245	4663	758	1023	1103	862	8296	8979	8513	8251	10230	9038	9.1e-07	2.46423	2.51e-06
Q9Y3D9	MRPS23	3607	3388	2981	3095	10489	4388	78898	90073	105475	87268	100846	98315	9.14e-07	4.32655	2.51e-06
Q96F86	EDC3	0	0	0	0	0	0	8149	9240	9690	9860	10583	9526	9.19e-07	13.2149	2.52e-06
Q8WU90	ZC3H15	894	683	976	988	2942	1274	38275	42982	46451	46037	44265	50999	9.18e-07	5.1149	2.52e-06
Q2TAY7	SMU1	3344	3156	4357	3653	11629	6903	120805	145497	148046	130189	157560	152045	9.39e-07	4.69184	2.57e-06
Q12797	ASPH	7777	7061	8187	8092	16082	13232	233882	280812	297317	291578	279030	303462	9.42e-07	4.8021	2.58e-06
O75569	PRKRA	1666	1353	1145	980	2109	1685	12518	12210	15274	14223	14767	15485	9.45e-07	3.23957	2.59e-06
Q99417	MYCBP	0	543	517	287	1736	580	11714	15301	15947	14847	15193	16727	9.46e-07	4.61212	2.59e-06
O95292	VAPB	4282	4229	4936	4203	7305	6769	35281	38607	46852	43317	42933	44978	9.47e-07	2.98932	2.59e-06
Q13442	PDAP1	4988	5024	8708	8545	20868	12391	36956	49499	56784	46834	51672	48413	9.51e-07	2.26112	2.6e-06
Q01804	OTUD4	0	327	307	325	416	340	7141	8444	8909	9306	8658	9259	9.53e-07	4.90932	2.6e-06
Q09666	AHNAK	42446	41653	54775	43248	125534	76660	2462130	3150394	3187855	2933811	2893990	2926006	9.57e-07	5.51336	2.61e-06
O60573	EIF4E2	3938	2901	3317	4728	7292	8058	16766	22369	22625	23513	20792	26928	9.58e-07	2.13682	2.61e-06
O14979	HNRNPDL	2521	1842	3288	2271	7071	5043	186602	212264	229495	210772	231055	239116	9.6e-07	5.8924	2.61e-06
P62316	SNRPD2	3003	2384	3280	3391	9038	5507	174594	193848	188374	188445	221828	213760	9.6e-07	5.47177	2.61e-06
Q8N0T1	RBIS	2840	2301	3314	2621	6765	7335	16319	16466	18436	20199	14766	19930	9.61e-07	2.07518	2.61e-06
O15504	NUP42	0	414	172	0	311	871	3073	2998	3018	3167	3155	3275	9.63e-07	3.39688	2.61e-06
P48047	ATP5PO	3294	3702	4830	3979	17138	6212	27450	33608	35814	33604	37135	36634	9.64e-07	2.38281	2.61e-06
Q9H8Y8	GORASP2	0	0	904	0	665	0	3513	5188	5496	3758	3764	3993	9.68e-07	4.02902	2.62e-06
P28702	RXRB	0	0	0	0	540	0	2036	2177	3145	1840	2114	2434	9.7e-07	4.65397	2.62e-06
Q5SSJ5	HP1BP3	0	582	0	1168	1574	1642	4501	4589	5462	5215	4899	6344	9.82e-07	2.64084	2.65e-06
Q9Y262	EIF3L	775	574	779	854	3031	1275	169470	189918	209521	199980	205335	218049	9.9e-07	7.35279	2.67e-06
P42285	MTREX	1140	366	554	733	1936	1295	37244	45312	47207	43460	46042	48670	9.9e-07	5.47358	2.67e-06
P78345	RPP38	186	0	0	0	464	0	8990	11023	10378	10414	11440	11922	9.95e-07	6.61199	2.68e-06
Q8IX12	CCAR1	1277	1304	1659	2422	4320	3936	81051	90760	94330	99054	98987	106531	1.01e-06	5.25706	2.72e-06
Q9NZM5	NOP53	0	0	0	0	697	0	6611	6314	8019	7753	8607	7737	1.02e-06	6.00157	2.73e-06
Q9UPQ9	TNRC6B	1666	1474	1691	1540	2775	3190	5301	6312	6305	6145	6250	7369	1.02e-06	1.6103	2.73e-06
Q15637	SF1	2549	2365	3119	2634	8289	5108	42372	55982	59997	53261	56270	58546	1.02e-06	3.76146	2.75e-06
Q8N5L8	RPP25L	371	0	0	0	1903	0	25015	23216	18285	21161	21096	24370	1.03e-06	5.8678	2.76e-06
Q8IYB3	SRRM1	869	858	861	995	2123	1752	40638	44111	43868	48718	44355	52164	1.03e-06	5.19731	2.76e-06
Q96T37	RBM15	1166	1500	647	944	1065	1606	16922	18167	18927	19008	20540	22021	1.03e-06	4.05912	2.76e-06
Q9H0A0	NAT10	1238	1047	1157	1497	1701	1790	33566	40165	41502	40189	37622	43217	1.03e-06	4.80768	2.77e-06
P46013	MKI67	2391	1919	2289	2059	2905	2594	30370	32211	35159	36501	35327	38554	1.03e-06	3.87723	2.77e-06
Q96N66	MBOAT7	645	1088	1006	676	3215	1670	5748	9192	8582	8074	8666	9044	1.05e-06	2.56954	2.8e-06
Q69YN4	VIRMA	543	0	0	0	641	2217	4251	4823	4823	4088	4836	5272	1.05e-06	3.04364	2.81e-06
Q16181	SEPTIN7	377	587	379	553	1533	1138	13334	16730	16020	17287	17793	18051	1.05e-06	4.43935	2.81e-06
Q92841	DDX17	7528	7459	7657	8741	13979	11144	146664	171038	187371	179127	179234	191330	1.05e-06	4.22217	2.81e-06
Q53GQ0	HSD17B12	1398	4727	1646	0	2305	1502	9633	9434	10783	9853	12801	11710	1.06e-06	2.47075	2.82e-06
P33176	KIF5B	0	0	0	0	1034	0	2133	2091	2464	2686	2119	2101	1.06e-06	3.70831	2.82e-06
Q04837	SSBP1	3881	3821	5191	5845	13001	7804	31741	53202	40588	38629	39974	48097	1.06e-06	2.67303	2.83e-06
Q9NRY2	INIP	0	0	0	0	372	0	3615	4590	3385	3729	4158	4345	1.08e-06	5.97776	2.86e-06
Q6DD87	ZNF787	0	0	0	0	622	0	8720	8758	8363	7942	7732	10376	1.08e-06	6.36858	2.87e-06
Q9P265	DIP2B	0	347	0	0	0	0	6213	6833	6921	6281	7004	8129	1.08e-06	6.87316	2.87e-06
Q8WWY3	PRPF31	503	1193	896	601	1761	1208	28031	31250	32692	33692	33987	37066	1.08e-06	4.99518	2.87e-06
P84243	H3-3A	6875	8975	5273	8980	12082	8658	28233	36343	32864	39575	26543	38843	1.08e-06	1.99293	2.87e-06
Q6PI48	DARS2	0	200	326	698	2227	748	17809	22766	23964	22085	23691	25173	1.09e-06	5.00992	2.89e-06
Q5UCC4	EMC10	1717	1221	2285	1929	2395	1809	9871	13300	11095	11553	12360	12583	1.1e-06	2.63876	2.9e-06
Q15029	EFTUD2	2340	2518	2880	2192	5888	4474	66502	80902	85330	82077	83528	88953	1.1e-06	4.58538	2.9e-06
Q8IWA0	WDR75	2144	1256	1925	1471	1771	1784	5585	5196	3929	4126	5201	5035	1.1e-06	1.48902	2.9e-06
Q96HS1	PGAM5	3692	2645	3794	4043	5749	4792	87230	98953	98166	106422	105652	113411	1.1e-06	4.62461	2.9e-06
Q05682	CALD1	748	690	1697	933	4452	1322	7679	10352	8612	9708	8791	8465	1.1e-06	2.44452	2.9e-06
Q9Y6V7	DDX49	912	470	742	1386	2633	1301	21868	27298	28463	24886	29372	28275	1.11e-06	4.42615	2.92e-06
P17706	PTPN2	0	0	0	0	1215	581	3293	4222	5710	4270	4977	4056	1.11e-06	3.87984	2.92e-06
Q9GZS1	POLR1E	418	419	606	610	776	612	27960	31456	30600	33935	30425	35723	1.11e-06	5.78527	2.92e-06
Q9Y2W1	THRAP3	4325	3843	3509	4506	7213	6076	126622	142521	148967	157348	147572	164934	1.11e-06	4.91279	2.92e-06
B5ME19;Q99613	EIF3CL;EIF3C	1589	1458	2853	2298	7156	3761	336831	376278	427336	376562	401123	425567	1.12e-06	6.93748	2.93e-06
P13995	MTHFD2	0	0	0	0	1074	0	2322	4019	2973	3262	3417	3623	1.12e-06	4.18293	2.93e-06
Q9NSV4	DIAPH3	620	913	1143	588	1988	1872	17289	19918	21804	20110	21468	23805	1.12e-06	4.12487	2.93e-06
P56385	ATP5ME	1551	1483	3967	2567	14450	3609	25113	33000	33161	29821	30096	36617	1.12e-06	2.76479	2.93e-06
Q9NRR4	DROSHA	7851	6338	7012	7041	9923	10119	43004	46554	49588	50476	49212	57922	1.12e-06	2.61948	2.93e-06
Q9H8H2	DDX31	0	0	0	0	1103	302	2018	2676	2471	3025	2656	2578	1.12e-06	3.45039	2.94e-06
Q96GY0	ZC2HC1A	5028	0	2522	0	12209	0	165039	170920	179664	164089	200104	210072	1.13e-06	5.78509	2.95e-06
Q16540	MRPL23	500	0	631	0	2726	2732	6790	7032	7966	8208	8538	9502	1.13e-06	2.86467	2.96e-06
Q6NS38	ALKBH2	0	0	0	0	217	380	5824	4863	5881	4883	6367	5899	1.14e-06	5.80517	2.97e-06
O75915	ARL6IP5	947	571	1535	1057	4671	1016	8913	10207	10541	11708	12250	13658	1.14e-06	2.77882	2.97e-06
O75962	TRIO	1961	288	908	559	899	1004	3652	3903	5078	4170	4982	4730	1.14e-06	2.23688	2.97e-06
Q9Y5Q9	GTF3C3	0	0	0	0	762	0	6712	6417	6351	7637	6142	8326	1.14e-06	5.75881	2.97e-06
Q96C36	PYCR2	5063	4171	4771	5049	8928	9375	109920	129262	142716	142417	131268	140347	1.14e-06	4.41296	2.97e-06
Q9H147	DNTTIP1	622	222	0	253	1529	808	4117	3013	4504	4860	4523	4853	1.17e-06	2.9108	3.04e-06
P11182	DBT	2104	2278	3107	1986	4007	4784	7504	9176	8448	9343	9043	9603	1.17e-06	1.53954	3.05e-06
Q9UKS6	PACSIN3	6572	5665	6906	6317	8264	6128	36276	42917	44964	44809	46544	46911	1.19e-06	2.71894	3.07e-06
E9PAV3;Q13765	NACA	2610	1902	2773	2624	16485	4520	27887	32960	34398	28247	33145	32753	1.18e-06	2.61475	3.07e-06
P35249	RFC4	1054	1306	1352	1982	3584	2922	52498	63917	64873	67116	65815	70265	1.19e-06	4.97726	3.07e-06
Q9HBH0	RHOF	399	322	0	537	957	1507	2817	4033	3697	3936	3581	3297	1.19e-06	2.51851	3.08e-06
Q15370	ELOB	1803	1140	1837	1718	5228	3126	49158	52006	48638	59552	60798	60526	1.2e-06	4.47612	3.09e-06
P40939	HADHA	16492	13229	16864	14729	30122	31968	52397	64429	66143	59480	66287	66186	1.2e-06	1.60313	3.09e-06
Q9Y282	ERGIC3	0	0	0	0	931	460	3320	5096	3478	4876	4308	5648	1.2e-06	4.25784	3.09e-06
P11940	PABPC1	62008	55791	63445	59579	115402	99248	1009360	1178167	1332384	1236662	1272255	1314362	1.2e-06	4.01095	3.09e-06
Q9H9Y6	POLR1B	0	343	0	0	615	0	7673	9900	9126	9502	10469	10338	1.21e-06	5.88599	3.12e-06
Q9Y224	RTRAF	6892	6298	6602	5823	11994	9665	155381	192927	198965	192341	193279	204649	1.22e-06	4.58855	3.12e-06
Q9H307	PNN	2520	995	1792	5089	3902	3441	58234	73323	65895	71344	60328	73813	1.22e-06	4.50507	3.12e-06
P50750	CDK9	1622	1481	2358	2737	3458	3540	39839	46180	47157	44433	46181	53618	1.22e-06	4.18968	3.12e-06
Q8TAD8	SNIP1	496	1091	1281	783	2021	1269	13069	15640	16426	16167	12659	15824	1.22e-06	3.69201	3.12e-06
Q8IVS2	MCAT	405	0	0	0	790	554	11457	11102	13293	12532	14734	13576	1.22e-06	5.44957	3.13e-06
Q14444	CAPRIN1	7656	7803	8912	7166	15586	13029	413496	449100	519228	479499	485444	528352	1.23e-06	5.57872	3.15e-06
Q8NI77	KIF18A	0	0	0	0	541	0	10667	11080	12723	12957	11041	10090	1.24e-06	6.96964	3.17e-06
O43314	PPIP5K2	440	368	566	483	771	961	2710	3008	4321	3626	3251	2828	1.24e-06	2.45735	3.17e-06
P84103	SRSF3	107246	103885	107088	158336	245957	218997	426887	495407	562466	531463	548982	611648	1.24e-06	1.75454	3.17e-06
O60762	DPM1	5278	2914	5730	5188	16175	7807	26995	29715	32545	29628	32357	36864	1.26e-06	2.12584	3.22e-06
Q7L0Y3	TRMT10C	490	643	1025	750	1882	665	16548	20585	21558	19946	19143	22532	1.27e-06	4.46147	3.23e-06
Q69YL0	NCBP2AS2	0	0	0	0	1077	701	2567	2867	2599	2771	2456	2117	1.29e-06	3.10759	3.28e-06
Q96AE4	FUBP1	3931	3007	7008	3900	17133	5912	942711	1003624	1190814	1103699	1087673	1187662	1.3e-06	7.31589	3.32e-06
Q9NR30	DDX21	2541	2252	2392	2389	4371	3177	39477	48871	52748	48880	49579	50697	1.3e-06	4.08288	3.32e-06
Q8NBI5	SLC43A3	0	356	0	0	1548	0	4628	5291	5468	6977	4016	6153	1.31e-06	4.09026	3.34e-06
P41252	IARS1	940	950	1215	1045	2710	1843	119361	135336	146325	140072	143224	157811	1.31e-06	6.59539	3.34e-06
Q08211	DHX9	16678	14213	15504	15181	29889	24064	343798	420455	434145	391701	419769	455889	1.32e-06	4.41563	3.35e-06
Q5JSL3	DOCK11	0	0	0	0	0	0	3004	2446	3241	3026	2892	3044	1.33e-06	11.5227	3.37e-06
Q13616	CUL1	0	0	0	0	780	0	2427	4235	4449	2962	3832	3852	1.33e-06	4.79081	3.37e-06
Q99570	PIK3R4	0	0	0	0	860	484	2022	2343	3343	2842	2622	2638	1.33e-06	3.54981	3.38e-06
P16298;P48454;Q08209	PPP3CB;PPP3CC;PPP3CA	913	475	0	292	4148	0	8155	11486	12072	8723	10228	11254	1.33e-06	3.4078	3.38e-06
Q9NYF8	BCLAF1	2190	1532	1401	2132	2244	2408	45490	51691	54492	57409	52709	59155	1.34e-06	4.75172	3.38e-06
P26196	DDX6	1168	1336	1427	1176	3288	2900	49729	62731	63781	55599	62860	63646	1.34e-06	4.98683	3.38e-06
P16402	H1-3	15972	16651	17497	17480	31936	22906	208191	212482	270786	240542	243715	218087	1.36e-06	3.50879	3.44e-06
Q10472	GALNT1	1795	1124	2062	1803	6310	3191	10678	12780	12127	11237	10598	13179	1.36e-06	2.11557	3.44e-06
Q6NZY4	ZCCHC8	0	0	0	0	0	0	10812	11386	10562	10802	11689	13407	1.38e-06	13.4822	3.47e-06
P47897	QARS1	1200	1062	1737	1381	4814	2580	173762	202708	221089	200844	213250	227857	1.38e-06	6.59974	3.48e-06
Q9BYG3	NIFK	137	690	313	550	578	585	10563	12122	12320	11727	11876	14214	1.39e-06	4.67079	3.49e-06
Q96T60	PNKP	1361	1126	1683	1102	1557	1539	10668	12765	13577	12057	13647	13658	1.4e-06	3.18905	3.52e-06
Q6ZUT6	CCDC9B	326	616	801	430	728	694	14191	14574	14970	17055	13457	16675	1.4e-06	4.65816	3.52e-06
Q9H089	LSG1	1258	1486	1656	1342	2026	2014	27375	33065	35797	33022	33393	35418	1.4e-06	4.33885	3.52e-06
O95470	SGPL1	1535	1960	1995	1114	3097	2503	18656	23887	22374	25743	23873	24637	1.4e-06	3.51071	3.52e-06
Q13895	BYSL	683	428	739	561	1046	1161	10048	11355	12014	12516	12365	13704	1.41e-06	3.96082	3.53e-06
Q14103	HNRNPD	6260	5058	8495	6666	18703	8336	587777	734350	759500	715125	724542	773831	1.41e-06	6.32637	3.53e-06
Q9UNQ2	DIMT1	1715	1458	1722	2048	4644	3532	48638	57819	58814	57065	56577	67208	1.41e-06	4.51627	3.53e-06
Q5VWQ0	RSBN1	0	0	0	0	0	0	6318	6895	6705	5797	6106	7479	1.41e-06	12.6773	3.54e-06
O43290	SART1	2197	2784	2237	2769	3429	3978	49083	59803	63849	62414	56445	62071	1.43e-06	4.34522	3.57e-06
Q9HD42	CHMP1A	2311	1790	2145	1287	2895	2478	5051	5440	5769	5645	7039	6361	1.43e-06	1.45116	3.57e-06
Q6P2Q9	PRPF8	3177	3027	3460	3456	6939	5282	81682	100765	102490	95086	101839	109937	1.43e-06	4.54522	3.57e-06
Q09472	EP300	3696	3763	4585	4835	7833	9379	14911	17412	18987	19495	18437	20432	1.44e-06	1.6855	3.59e-06
Q9Y5Y5	PEX16	0	0	0	0	1686	381	3927	6519	6960	5074	5558	6371	1.44e-06	4.05299	3.59e-06
Q9ULW0	TPX2	339	1357	2479	961	3178	1164	7697	6230	6481	6916	5825	7029	1.44e-06	2.08284	3.59e-06
O75534	CSDE1	985	1432	1167	511	2303	1854	120368	138159	147068	139832	149039	159542	1.46e-06	6.69231	3.62e-06
Q9P2J5	LARS1	1877	1894	1344	2304	3945	4991	88809	101571	109643	101548	109254	118785	1.46e-06	5.26613	3.62e-06
Q9H0U6	MRPL18	533	0	627	468	3097	1077	8562	9255	10182	12252	9679	14061	1.46e-06	3.46176	3.63e-06
Q9UBB9	TFIP11	688	463	457	921	1047	1176	7373	8933	7873	9059	7804	9887	1.47e-06	3.42006	3.65e-06
Q8NE71	ABCF1	2772	2863	2994	3665	6393	4667	75262	92863	98145	92461	95059	100693	1.48e-06	4.56903	3.67e-06
P50552	VASP	0	0	0	440	1201	554	3227	4998	5614	4913	6313	5558	1.49e-06	3.79838	3.69e-06
Q9Y448	KNSTRN	138	875	187	578	1335	771	16711	15843	15624	18603	13660	18038	1.49e-06	4.66197	3.69e-06
A0PJW6	TMEM223	413	1339	585	364	806	630	2650	3691	3247	3263	4337	3317	1.5e-06	2.30723	3.71e-06
Q8NE86	MCU	864	370	621	881	1954	408	4266	5774	5241	3929	5365	4165	1.51e-06	2.49336	3.74e-06
O43776	NARS1	844	571	2131	1648	3894	3145	11162	14506	8955	11286	14085	13118	1.52e-06	2.57862	3.74e-06
Q15020	SART3	301	316	380	160	864	242	16666	20247	19728	20923	18417	22096	1.52e-06	5.70153	3.76e-06
Q9NVV4	MTPAP	359	374	620	659	1298	651	15521	16544	17699	18203	16036	20374	1.52e-06	4.71761	3.76e-06
Q7L590	MCM10	0	0	0	0	0	0	3175	3555	3565	3723	3558	4220	1.53e-06	11.8268	3.76e-06
Q8WVM7	STAG1	0	0	0	0	0	0	3583	4393	4338	4681	4541	4019	1.53e-06	12.0564	3.76e-06
O75643	SNRNP200	2885	2365	3513	3086	6566	4331	84728	102926	109312	99248	109037	111920	1.53e-06	4.7616	3.76e-06
P62750	RPL23A	25799	25867	28167	28701	51184	38188	339662	410938	464552	415625	417528	446264	1.53e-06	3.65586	3.76e-06
Q9NZB2	FAM120A	2469	2446	3226	3504	4960	5235	47226	55658	62392	55116	59010	62716	1.54e-06	3.96905	3.78e-06
P35250	RFC2	2709	3979	4130	4172	7947	5370	77967	100817	99302	103426	100111	103689	1.54e-06	4.36967	3.79e-06
Q14997	PSME4	1286	1036	4077	0	5299	349	9971	12567	12959	11788	11881	13163	1.55e-06	2.58518	3.8e-06
P52701	MSH6	787	1027	1234	1256	2076	1245	11268	14421	15924	13641	14164	14315	1.56e-06	3.45585	3.83e-06
P36957	DLST	10894	9346	10878	10776	24509	10081	37437	36580	41670	46487	41586	45194	1.57e-06	1.70254	3.84e-06
O75449	KATNA1	0	0	0	0	0	0	1749	1832	1928	1608	2100	1989	1.58e-06	10.867	3.87e-06
P11387	TOP1	2252	1709	2228	1971	4691	3467	56107	62340	66580	70839	67127	75217	1.59e-06	4.60846	3.9e-06
Q14669	TRIP12	2421	0	2007	2473	1479	862	5185	6509	6355	5904	5838	6644	1.6e-06	1.97811	3.9e-06
Q96A33	CCDC47	4519	4697	5724	4298	8723	8368	64037	82698	86445	82633	79091	86358	1.61e-06	3.72739	3.92e-06
Q8IXM3	MRPL41	673	1389	1763	1139	5506	2029	10133	13462	12088	10199	14511	12582	1.61e-06	2.5449	3.92e-06
Q13283	G3BP1	29531	29162	34996	28205	61236	53881	1151576	1341062	1467688	1317456	1434234	1516982	1.62e-06	5.11765	3.94e-06
P39748	FEN1	8830	9016	11293	8016	21502	12585	276244	340799	357272	311225	360447	351208	1.63e-06	4.80898	3.96e-06
O75494	SRSF10	944	1129	1813	1177	4104	2125	24390	30707	31815	25377	30768	32881	1.63e-06	3.96093	3.97e-06
Q9H9A7	RMI1	674	633	586	238	1009	445	2888	2126	2306	1975	2468	2832	1.64e-06	2.02302	3.98e-06
Q9P031	CCDC59	0	0	670	0	0	254	2233	1975	2284	2219	2479	3367	1.66e-06	3.96834	4.03e-06
P61421	ATP6V0D1	97	594	850	0	2042	1290	4077	4835	4240	4111	4223	5184	1.66e-06	2.45056	4.03e-06
Q9BXS6	NUSAP1	2923	2916	2382	2522	3636	2951	45693	55608	57492	59947	52008	56523	1.66e-06	4.23864	4.04e-06
P25054	APC	0	0	352	0	0	0	3502	3699	2923	4018	3813	4246	1.67e-06	5.95452	4.04e-06
P46734	MAP2K3	0	0	0	0	595	0	1892	2128	2013	3000	2353	1723	1.67e-06	4.44705	4.04e-06
Q9NX24	NHP2	647	0	563	452	1669	1176	10710	13914	13931	14901	11456	12327	1.67e-06	4.09717	4.04e-06
P15880	RPS2	60745	56922	61664	53107	115094	90645	903651	1099692	1227850	1049669	1090715	1182598	1.67e-06	3.90281	4.04e-06
Q9UDY2	TJP2	1020	330	551	1098	894	536	6779	8429	8657	8888	8439	9790	1.67e-06	3.52298	4.04e-06
Q9Y5Q8	GTF3C5	2716	0	0	0	902	0	4560	6091	5690	5538	5610	6042	1.67e-06	3.20984	4.04e-06
P52434	POLR2H	0	348	0	408	1264	438	11637	12354	13862	14374	15897	15171	1.68e-06	5.07916	4.07e-06
Q08379	GOLGA2	1209	1127	1071	804	2542	1232	38651	44438	44739	48186	43525	51886	1.69e-06	5.08603	4.07e-06
Q15006	EMC2	1656	1098	2115	2257	3479	3178	23641	26031	31213	25851	31157	29051	1.7e-06	3.59777	4.09e-06
P05783	KRT18	619772	596498	594876	618243	838880	845070	1278452	1369839	1435168	1569301	1406095	1686008	1.71e-06	1.08812	4.11e-06
Q96HY6	DDRGK1	874	2806	1538	774	2734	1561	24668	32830	30197	28023	29213	33836	1.72e-06	4.11835	4.14e-06
O94763	URI1	0	0	0	0	0	0	3503	3942	4318	4039	4180	4683	1.72e-06	12.0052	4.14e-06
P46063	RECQL	5738	6336	7481	6731	17640	11356	209733	256452	260484	239021	262129	286809	1.73e-06	4.77585	4.15e-06
Q96DH6	MSI2	1771	1097	1085	928	2089	1722	31441	39848	41512	38897	38693	41755	1.73e-06	4.7382	4.15e-06
O43390	HNRNPR	1305	1479	978	1327	3127	1467	27544	34561	36768	33811	35194	37870	1.73e-06	4.40839	4.15e-06
P51572	BCAP31	2239	2731	2591	2288	8084	2685	14512	16734	17734	21368	18477	14817	1.73e-06	2.32921	4.15e-06
Q9UHQ9	CYB5R1	0	722	740	277	2290	1206	5639	5717	5807	8521	7628	7196	1.74e-06	2.95029	4.17e-06
Q99755	PIP5K1A	265	495	181	217	896	479	25121	30935	30479	30100	29675	34283	1.76e-06	6.15234	4.2e-06
P78316	NOP14	0	0	0	0	322	0	4749	3948	4712	3838	4331	5186	1.76e-06	6.35045	4.21e-06
P49959	MRE11	0	0	0	0	581	0	3983	5258	5720	5290	5691	5867	1.77e-06	5.75993	4.22e-06
Q9NWT1	PAK1IP1	295	567	424	252	394	519	9981	12301	10535	11753	11467	13013	1.77e-06	4.81267	4.22e-06
Q9C0B0	UNK	0	0	0	0	0	0	3463	4146	4600	4156	3855	3815	1.78e-06	11.9679	4.25e-06
Q14258	TRIM25	1621	1217	1251	10	1838	2093	86369	100409	91253	103478	91969	112120	1.79e-06	6.18729	4.26e-06
P00403	MT-CO2	1724	1338	1719	1323	6412	3411	14225	17337	21465	15176	22276	17793	1.79e-06	2.76457	4.26e-06
O94842	TOX4	0	0	0	0	0	0	17019	19167	20898	22118	20055	22165	1.81e-06	14.3047	4.31e-06
O15042	U2SURP	1854	3033	2761	2785	4990	3679	36524	48832	46417	42461	47138	48637	1.81e-06	3.82076	4.32e-06
Q9NQT4	EXOSC5	0	0	317	0	1062	355	6833	8665	10270	8874	9104	9646	1.83e-06	4.93946	4.34e-06
Q9BVP2	GNL3	1388	895	1431	937	2472	1859	17567	22262	23950	22586	23668	23888	1.83e-06	3.89724	4.34e-06
O60333	KIF1B	476	887	755	476	1896	892	9839	14382	11867	11760	11189	11674	1.83e-06	3.71411	4.34e-06
Q9NPF5	DMAP1	1899	168	0	0	1670	0	3944	4936	4833	4855	4845	4250	1.87e-06	2.88569	4.42e-06
Q9GZT3	SLIRP	5386	3954	4373	5260	13890	9876	212903	264223	251016	241663	260890	291086	1.87e-06	5.15386	4.44e-06
O00411	POLRMT	1089	1121	1347	870	2406	1922	11032	15140	14100	13342	13782	15901	1.89e-06	3.2491	4.48e-06
P19338	NCL	39862	38343	45615	42231	103046	76381	1867090	2208682	2500651	2262868	2433928	2380331	1.89e-06	5.30451	4.48e-06
P42166	TMPO	1857	2774	1869	2505	3885	3010	5910	7663	7200	7155	6459	8126	1.9e-06	1.41833	4.5e-06
P19387	POLR2C	0	0	0	0	0	253	2656	2738	3017	3551	3190	2627	1.91e-06	6.10108	4.52e-06
Q9NTJ5	SACM1L	0	0	0	0	2302	0	5050	4251	4772	3863	5168	4649	1.93e-06	3.58793	4.57e-06
Q12906	ILF3	4444	3496	3867	3426	7755	6003	170474	204223	218037	204063	206099	231184	1.94e-06	5.41139	4.57e-06
Q8TEQ6	GEMIN5	2019	1144	1759	1754	3335	2709	99680	115387	122669	124453	118104	134947	1.95e-06	5.81258	4.6e-06
P78346	RPP30	2144	412	879	573	1155	818	13925	18057	15474	16182	16375	19664	1.95e-06	4.05736	4.6e-06
O95168	NDUFB4	3256	3754	4459	4452	6397	9914	19160	19472	27065	26059	20014	24590	1.95e-06	2.08059	4.6e-06
P07910	HNRNPC	41624	39064	37817	38787	58749	51825	162711	210892	224911	220814	212254	219794	1.98e-06	2.2239	4.65e-06
Q92665	MRPS31	0	538	1148	681	761	428	10853	13593	12453	12104	12997	15233	1.98e-06	4.43846	4.66e-06
Q8WY91	THAP4	932	0	0	0	0	0	2512	2038	2920	2875	1854	2686	1.99e-06	3.98813	4.68e-06
O95391	SLU7	363	0	448	843	979	572	3407	4565	4841	4779	2802	4329	2e-06	2.94476	4.7e-06
O95707	POP4	0	0	0	0	548	0	10207	11905	10142	11340	12190	13427	2.01e-06	6.96497	4.7e-06
Q7Z460	CLASP1	1055	1166	966	849	1054	934	16646	20202	20144	21144	18412	21709	2.01e-06	4.29362	4.7e-06
Q99700	ATXN2	875	695	1402	1438	1641	2022	23187	30139	28776	27770	29417	31832	2.02e-06	4.4047	4.71e-06
Q6P1X5	TAF2	427	671	523	773	1131	913	8219	8383	8562	7709	8978	10531	2.02e-06	3.55914	4.71e-06
Q9BTX1	NDC1	640	0	435	0	1250	745	4049	4221	4904	2664	4010	4359	2.01e-06	2.9763	4.71e-06
Q96IZ0	PAWR	2455	1526	2526	1836	2646	997	7639	7201	5400	7461	8034	9081	2.01e-06	1.90194	4.71e-06
Q92626	PXDN	4033	2593	2758	2764	3795	2970	23242	26243	28505	28539	28698	31657	2.02e-06	3.14094	4.71e-06
Q96AH0	NABP1	0	0	0	0	0	0	13907	15798	15216	17452	15903	18383	2.03e-06	13.9757	4.73e-06
Q8TAA9	VANGL1	0	447	0	162	1970	1164	3869	3892	4059	4079	5027	4538	2.04e-06	2.76388	4.76e-06
O00303	EIF3F	919	929	896	472	2813	1040	154317	160274	174134	139375	164314	186487	2.05e-06	7.11229	4.77e-06
Q9NNW5	WDR6	2017	630	741	822	875	3978	6733	6937	8104	7534	7366	8894	2.07e-06	2.32901	4.83e-06
Q9BQ75	CMSS1	692	603	327	501	1467	1195	14457	16429	18817	16749	18597	19741	2.07e-06	4.45103	4.83e-06
Q9H8Y5	ANKZF1	0	0	0	0	499	3250	5686	6929	6055	6491	7841	7499	2.08e-06	3.43107	4.83e-06
Q16576	RBBP7	0	0	0	317	785	0	1654	2791	3079	2713	2843	2334	2.09e-06	3.79821	4.84e-06
Q9Y4P3	TBL2	2925	2609	3456	2951	5950	4284	28682	37192	36683	35036	36087	41456	2.09e-06	3.27785	4.84e-06
Q96GE9	DMAC1	0	0	0	0	1261	867	3769	2999	3348	2451	3386	3530	2.09e-06	3.19058	4.84e-06
Q9UHR5	SAP30BP	577	775	1316	1289	3921	2956	7291	9582	8474	8328	9498	10838	2.09e-06	2.31689	4.84e-06
Q14692	BMS1	205	287	0	0	1211	185	2115	2815	3308	2741	3379	3238	2.09e-06	3.21574	4.84e-06
O15260	SURF4	1422	1860	1213	780	4800	2442	9534	14996	17432	14825	17518	15887	2.09e-06	2.84842	4.84e-06
P08240	SRPRA	2864	1857	2271	2656	4671	4708	69219	87362	88286	81623	85607	95062	2.1e-06	4.73586	4.86e-06
P18859	ATP5PF	5520	7680	9484	4964	20501	10429	31800	32613	41251	36843	36627	38078	2.11e-06	1.89053	4.87e-06
Q10570	CPSF1	0	0	0	0	0	257	5634	7419	7158	6631	7172	7715	2.11e-06	7.30984	4.88e-06
O95782	AP2A1	1807	1553	2412	1638	4257	3261	28861	36138	38893	35928	37080	41105	2.13e-06	3.86769	4.92e-06
P62318	SNRPD3	14217	13626	15249	18366	33847	24958	582280	742740	747062	780306	741263	778909	2.14e-06	5.18414	4.94e-06
Q13243	SRSF5	2195	1765	3036	2297	6258	3639	65589	84222	88702	77887	81285	89140	2.15e-06	4.66453	4.95e-06
P20585	MSH3	6405	1430	1815	1625	654	973	9591	11876	12379	11988	11402	12877	2.15e-06	2.44142	4.95e-06
Q9HAF1	MEAF6	0	818	1168	686	0	2454	5687	6140	5769	6175	4162	6584	2.16e-06	2.74971	4.97e-06
Q68CQ7	GLT8D1	483	345	0	1337	1946	458	4212	4748	4967	3496	4088	4251	2.16e-06	2.4934	4.97e-06
Q9BWG6	SCNM1	823	950	0	1326	1451	1920	3645	4020	4758	5174	4512	4479	2.16e-06	2.0376	4.97e-06
Q08945	SSRP1	2758	2553	3468	3498	11606	7260	18357	23877	22506	22862	24965	26805	2.2e-06	2.16168	5.04e-06
Q01813	PFKP	662	1422	859	1102	2368	1217	3430	4488	4438	4466	5011	4571	2.21e-06	1.78987	5.06e-06
P02461	COL3A1	657	718	839	249	1929	1200	3582	5565	4965	5083	4886	6211	2.21e-06	2.43595	5.07e-06
Q9UKL0	RCOR1	850	802	901	938	1254	1375	2576	2016	2498	2810	2337	2328	2.21e-06	1.24949	5.07e-06
Q7KZI7	MARK2	411	380	558	515	1532	832	15063	17905	16499	18362	16332	20698	2.23e-06	4.63029	5.09e-06
Q13751	LAMB3	3822	1306	1512	958	3490	3672	7953	9555	9400	11657	10125	11455	2.23e-06	2.02617	5.11e-06
O75528	TADA3	0	0	0	0	0	0	8524	9269	10266	10604	8231	9924	2.25e-06	13.2091	5.14e-06
Q92747	ARPC1A	1055	998	1142	1019	2265	1924	3463	3777	4044	4222	4554	4341	2.25e-06	1.53693	5.14e-06
Q9P270	SLAIN2	1911	1347	1426	967	1174	1469	24304	28212	30516	27460	27879	32723	2.25e-06	4.36553	5.15e-06
Q15650	TRIP4	521	413	651	607	445	486	30983	35312	37878	36567	33965	41617	2.26e-06	6.11133	5.16e-06
Q9UG63	ABCF2	1295	972	1202	1170	2257	2081	21504	26743	27676	27912	28297	29902	2.26e-06	4.17296	5.16e-06
O95714	HERC2	1203	1054	1274	1881	3765	2566	7801	11282	8786	9440	7559	10863	2.27e-06	2.24594	5.17e-06
O75575	CRCP	0	0	0	0	0	0	3301	4205	4060	3664	3847	4404	2.28e-06	11.9342	5.18e-06
Q8IUD2	ERC1	1062	1188	1468	974	1975	1505	24044	28096	27952	29901	27376	32791	2.28e-06	4.379	5.18e-06
P48729	CSNK1A1	1603	1705	1796	1909	3864	3209	24956	29467	31968	28531	33598	34365	2.29e-06	3.69799	5.21e-06
P08047	SP1	0	0	0	0	301	0	4495	5153	4983	4951	5397	3828	2.32e-06	6.55204	5.26e-06
P31930	UQCRC1	0	383	448	0	884	665	4291	2358	2893	3289	3405	3585	2.32e-06	3.05436	5.27e-06
Q86TG7	PEG10	264	536	414	1765	604	1247	9456	10720	12673	12287	11313	13910	2.33e-06	3.86285	5.28e-06
Q93096	PTP4A1	0	0	0	0	1361	955	3481	5620	6316	5872	5138	6840	2.33e-06	3.84065	5.28e-06
P30876	POLR2B	3003	0	2578	4409	4474	798	8957	10872	11945	11139	11129	12249	2.33e-06	2.1183	5.28e-06
P56270	MAZ	1476	0	0	0	1344	1939	12562	18869	17832	18433	18498	18247	2.33e-06	4.45407	5.28e-06
Q9H694	BICC1	0	0	0	0	2489	0	3920	5038	5378	5404	5460	4826	2.34e-06	3.5891	5.3e-06
Q9NP64	ZCCHC17	3462	2456	3849	2830	3188	4135	89544	91098	103452	107765	88858	110697	2.35e-06	4.89144	5.32e-06
Q13247	SRSF6	8602	6884	9639	12100	20399	14885	131487	155492	146029	170857	174656	178974	2.35e-06	3.72291	5.32e-06
P43307	SSR1	3128	3369	4270	2994	8696	5530	38797	51204	52331	51760	54112	57772	2.36e-06	3.45028	5.34e-06
P24534	EEF1B2	3525	5470	5618	3949	19425	5642	258893	233403	298356	233421	294059	290408	2.38e-06	5.20412	5.37e-06
O75382	TRIM3	0	0	0	0	0	0	7522	8407	9079	9451	7245	8521	2.39e-06	13.0312	5.38e-06
O43819	SCO2	0	285	0	344	0	0	8070	7907	8837	6856	9609	8392	2.41e-06	6.2895	5.44e-06
O60507	TPST1	0	0	0	0	0	231	2952	3423	3178	2776	3863	3508	2.44e-06	6.37716	5.48e-06
Q13242	SRSF9	3059	4058	3694	4513	7085	4693	104042	123713	133089	134204	118789	139526	2.44e-06	4.79655	5.49e-06
O60292	SIPA1L3	0	693	0	0	412	599	2959	2273	3257	3703	2529	2314	2.45e-06	3.31643	5.49e-06
P11047	LAMC1	467	0	1141	0	1982	1050	3705	4768	4750	4483	4549	5675	2.45e-06	2.58775	5.49e-06
Q15427	SF3B4	3878	3200	4122	4190	8947	4097	72330	99089	95327	88524	86954	98466	2.45e-06	4.24881	5.5e-06
Q8IVF2	AHNAK2	2034	1509	2058	1826	6259	2900	58383	82471	76824	75388	79139	78374	2.46e-06	4.76322	5.53e-06
O75828;P16152	CBR3;CBR1	0	1164	1210	1066	3900	0	7470	12179	9068	11817	12281	11384	2.47e-06	3.12752	5.55e-06
Q9UK61	TASOR	0	0	0	0	0	0	10222	9268	8059	10484	10383	10751	2.48e-06	13.2675	5.55e-06
P51991	HNRNPA3	2872	2059	2802	2398	4577	3637	81708	99703	103887	103758	104168	112795	2.48e-06	5.04543	5.55e-06
P06746	POLB	237	0	208	315	917	0	6403	8518	9552	9205	8689	8651	2.48e-06	4.9219	5.55e-06
Q9Y3B4	SF3B6	2870	3654	2594	4235	8115	6751	58356	78141	67807	68378	73267	82145	2.49e-06	3.92288	5.56e-06
Q9H0D6	XRN2	1867	1416	1806	1898	2959	2705	39277	48043	46853	49637	43668	53284	2.51e-06	4.47134	5.6e-06
Q5SNV9	C1orf167	0	0	0	736	0	0	12980	14142	16661	17317	14649	16782	2.51e-06	6.96237	5.6e-06
Q75N03	CBLL1	381	0	1	2	381	0	11731	14958	13210	15690	12628	14303	2.51e-06	6.74187	5.6e-06
Q3T8J9	GON4L	980	0	1884	0	0	803	3431	4900	5442	5140	4648	4349	2.52e-06	2.92575	5.62e-06
O15371	EIF3D	1596	861	1425	1180	5116	2241	194301	229402	233758	217125	230281	267372	2.53e-06	6.78714	5.63e-06
Q5RI15	COX20	2905	3720	3434	4314	8789	5895	15482	12785	18048	16200	17846	17307	2.53e-06	1.7487	5.64e-06
P25205	MCM3	3821	11246	1673	1066	6129	998	18499	21258	21118	20704	24110	23375	2.54e-06	2.37161	5.65e-06
Q9H9L3	ISG20L2	258	0	0	0	539	0	7334	9732	10040	8185	8217	9110	2.55e-06	6.03401	5.67e-06
Q9NY12	GAR1	836	891	1029	1031	2012	1665	21418	26817	27199	27470	26666	30283	2.55e-06	4.41949	5.67e-06
Q9C0J8	WDR33	0	0	0	0	0	0	6971	8576	8257	9007	8357	9593	2.56e-06	13.0465	5.68e-06
Q9UL40	ZNF346	0	0	0	0	0	0	6189	5829	5704	7040	5893	7226	2.58e-06	12.6242	5.72e-06
Q9NXW2	DNAJB12	1609	633	2053	252	920	1024	3408	4753	4011	4512	4500	4159	2.59e-06	1.96374	5.73e-06
P51970	NDUFA8	1480	1071	1282	5	3260	2382	6079	6578	6699	5424	6490	6584	2.6e-06	1.99657	5.76e-06
O14802	POLR3A	0	0	766	0	429	1105	9351	11083	12142	11266	12575	13865	2.62e-06	4.92969	5.79e-06
Q15629	TRAM1	2797	2512	3474	2303	7571	5880	43313	51287	63999	51076	52219	54563	2.62e-06	3.68863	5.8e-06
P31942	HNRNPH3	3300	404	3375	252	6219	2309	110855	122236	137531	123993	134129	152320	2.62e-06	5.62152	5.8e-06
Q5JVS0	HABP4	825	1250	1339	1684	2971	3825	9160	10314	13353	13228	9736	9092	2.63e-06	2.44688	5.82e-06
Q9H078	CLPB	1480	406	965	676	1287	1364	14866	17878	18038	20371	18268	20544	2.69e-06	4.15236	5.93e-06
O95182	NDUFA7	0	0	0	0	0	0	2789	2925	2176	2384	2656	2610	2.71e-06	11.3387	5.96e-06
Q01844	EWSR1	51157	50795	57812	42988	88896	66594	832836	1090188	1124223	1069027	1105764	1126042	2.71e-06	4.14729	5.97e-06
Q5EB52	MEST	560	495	835	706	1615	1511	13619	17349	18418	16591	17343	19608	2.73e-06	4.16746	6.01e-06
Q53SF7	COBLL1	0	0	0	0	752	0	1597	2106	2986	2550	2415	2104	2.73e-06	4.18193	6.01e-06
P18583	SON	611	666	1122	434	826	704	6795	7016	7528	8241	7667	9266	2.77e-06	3.41226	6.09e-06
Q96JJ3	ELMO2	0	0	0	0	0	0	3852	3726	3065	3362	4062	3992	2.78e-06	11.8441	6.1e-06
O15446	POLR1G	2	169	1018	277	1869	6	53760	55981	71514	59372	65869	65428	2.78e-06	6.796	6.1e-06
Q96SB4	SRPK1	917	1170	130	1363	716	283	16222	19024	22352	18851	20022	22185	2.8e-06	4.69372	6.14e-06
Q9HCH0	NCKAP5L	498	351	1514	0	1226	2001	4557	3536	4679	5043	4447	4459	2.8e-06	2.25551	6.14e-06
Q8TA86	RP9	3844	2815	3526	3537	7061	7783	12731	15315	13577	16572	14145	16393	2.82e-06	1.63487	6.19e-06
Q9BWC9	CCDC106	0	0	0	0	0	0	4243	4760	5347	5761	5231	5463	2.87e-06	12.3259	6.28e-06
O43251	RBFOX2	1505	1816	1777	1112	2695	3269	26837	32338	33048	35100	27773	35441	2.88e-06	3.96749	6.3e-06
Q9UHB7	AFF4	1307	1918	1810	1054	1151	1138	17347	19230	21664	20919	20585	23956	2.88e-06	3.88307	6.3e-06
A2A3N6	PIPSL	0	0	0	0	0	0	18998	18401	18440	22179	22358	23130	2.9e-06	14.3293	6.32e-06
P18615	NELFE	829	0	0	0	1498	768	20751	27595	28798	24533	27259	28610	2.89e-06	5.6669	6.32e-06
P18621	RPL17	33862	29175	42265	37122	79415	55090	406996	515540	589256	482329	535170	551012	2.9e-06	3.47545	6.32e-06
Q96HW7	INTS4	0	0	255	0	0	0	2765	3147	3211	2476	3367	3543	2.91e-06	6.14803	6.34e-06
Q12996	CSTF3	0	0	0	0	0	0	18628	20789	25464	23103	22468	23723	2.91e-06	14.4488	6.34e-06
P09012	SNRPA	294	335	239	447	1280	794	24242	30822	30812	33086	30418	33661	2.91e-06	5.75261	6.34e-06
Q9UBK9	UXT	0	0	0	0	0	0	6226	6863	6804	7448	7240	8486	2.92e-06	12.8093	6.35e-06
P61218	POLR2F	892	718	1223	879	2273	821	29035	39007	34851	30399	31424	35293	2.92e-06	4.87584	6.35e-06
Q7L2K0	TEDC2	0	0	0	615	706	324	2779	3333	2920	3685	4704	2798	2.94e-06	3.6143	6.38e-06
P62854	RPS26	35682	26363	25097	26501	52188	42482	321814	317603	382746	268807	340850	360453	2.94e-06	3.25755	6.38e-06
O75127	PTCD1	618	1206	843	417	1402	1474	23870	29233	32294	27763	29658	32516	2.94e-06	4.8772	6.39e-06
P52294	KPNA1	0	0	0	0	0	0	4343	4419	3995	4176	3222	4173	2.96e-06	11.9854	6.42e-06
Q12857	NFIA	9963	8289	8379	9706	13849	10138	48245	59275	53116	49160	51438	64146	2.96e-06	2.43118	6.42e-06
Q9BW19	KIFC1	1515	1110	1586	1133	2014	2296	41213	46718	54025	50148	52833	55441	2.97e-06	4.95861	6.43e-06
Q969M3	YIPF5	666	409	1447	0	3647	682	5917	6289	7714	6412	7222	7046	2.99e-06	2.56583	6.48e-06
Q9BQG0	MYBBP1A	655	544	608	724	1199	999	6085	8209	7988	7602	7848	8859	3.01e-06	3.29861	6.5e-06
P49821	NDUFV1	541	0	0	0	423	0	1684	2352	2561	2184	2130	3238	3.03e-06	3.86657	6.54e-06
P60228	EIF3E	760	682	1092	642	2565	1195	133005	151858	169954	157277	163016	183714	3.03e-06	7.10977	6.55e-06
Q9UBU9	NXF1	1653	1351	1032	948	2380	2125	27203	31876	34554	33654	33271	38494	3.05e-06	4.38983	6.59e-06
Q9UIV1	CNOT7	0	2	209	0	347	0	3010	3646	4078	3239	2909	3840	3.06e-06	5.19932	6.59e-06
Q9GZR7	DDX24	812	0	290	428	870	448	2320	2691	3314	3002	1975	2927	3.05e-06	2.50752	6.59e-06
Q5SNT2	TMEM201	0	0	0	381	0	1028	2941	2652	4378	3856	2719	3206	3.06e-06	3.80312	6.59e-06
Q9P287	BCCIP	0	478	0	0	1925	0	4422	7198	6551	5272	5838	8085	3.1e-06	3.95522	6.66e-06
Q96FN4	CPNE2	0	0	0	0	0	397	3425	4314	4439	3527	3481	4588	3.15e-06	5.88246	6.77e-06
Q8NC56	LEMD2	824	466	455	0	877	282	2718	2468	3805	2535	3591	2768	3.15e-06	2.61966	6.78e-06
Q7L2H7	EIF3M	2719	1513	4008	2065	4395	2483	89044	119872	111698	106040	116738	121317	3.16e-06	5.27317	6.79e-06
Q13454	TUSC3	1198	827	1499	1063	1002	1763	10230	12809	11448	14168	12571	13635	3.18e-06	3.34683	6.82e-06
Q09161	NCBP1	516	0	414	0	822	645	12423	16342	15834	13609	15899	17106	3.18e-06	5.24633	6.82e-06
O00178	GTPBP1	259	0	195	0	0	0	3112	3436	3937	2981	4062	3899	3.23e-06	5.54165	6.92e-06
P40937	RFC5	1461	1424	2056	1619	3878	2794	55056	65651	72416	66785	75336	74348	3.24e-06	4.95143	6.94e-06
Q13151	HNRNPA0	2501	2047	2972	3717	6658	4438	114479	153177	157130	139124	137409	151225	3.25e-06	5.25414	6.95e-06
P49756	RBM25	2165	2222	2173	2490	4925	3965	30114	32840	35257	35091	33749	42883	3.25e-06	3.5482	6.95e-06
Q9UNP9	PPIE	0	0	0	0	0	0	11222	13418	14542	12526	13103	15332	3.26e-06	13.7053	6.97e-06
Q7LGA3	HS2ST1	607	1166	908	1262	1977	1860	14402	17462	18513	18394	15907	20433	3.28e-06	3.75489	7.02e-06
Q9BY89	KIAA1671	1641	1877	1243	1646	3074	2823	5075	6035	5690	6923	5745	7146	3.29e-06	1.57256	7.02e-06
P52272	HNRNPM	19254	18566	20050	19449	33004	28592	203241	238605	276921	232988	250554	276307	3.29e-06	3.41191	7.03e-06
Q92830	KAT2A	0	0	0	0	0	0	2984	3027	3778	3787	3573	3775	3.32e-06	11.7679	7.08e-06
Q9Y605	MRFAP1	0	0	0	0	1494	0	11698	15445	15797	15983	15533	18180	3.32e-06	5.94854	7.08e-06
Q8IWT6	LRRC8A	1179	977	1046	1133	1527	1740	22479	27125	28849	25646	28177	31055	3.32e-06	4.42414	7.08e-06
Q01130	SRSF2	11879	10851	13617	16835	31480	27674	171320	220334	238754	238048	246497	248211	3.34e-06	3.60099	7.1e-06
P55084	HADHB	33637	29503	32961	34051	57218	64348	91608	113097	117592	116681	119003	128662	3.4e-06	1.44772	7.23e-06
O43395	PRPF3	2687	2451	2672	2697	4557	3386	60499	78099	76915	69259	71705	83305	3.42e-06	4.57463	7.26e-06
Q96TC7	RMDN3	403	437	666	871	1149	1136	5287	7801	6919	7356	7276	7826	3.42e-06	3.1854	7.26e-06
Q9H583	HEATR1	0	0	375	693	607	907	3165	3973	4608	2930	2672	3446	3.42e-06	3.00626	7.26e-06
P82933	MRPS9	1856	1668	1699	2592	3952	2494	44581	53260	57359	52741	60045	61529	3.43e-06	4.52959	7.28e-06
Q12965	MYO1E	7500	8071	8159	7202	13100	9110	16842	23996	24069	22800	22942	25084	3.44e-06	1.35268	7.28e-06
Q1ED39	KNOP1	0	0	0	564	432	0	7683	9826	10378	9147	10479	11094	3.44e-06	5.87012	7.28e-06
Q92552	MRPS27	1245	1750	1657	1504	3992	3325	29382	34089	37327	33845	39526	41772	3.44e-06	4.00185	7.28e-06
Q7Z4H7	HAUS6	508	0	0	0	1302	1098	2821	3506	4841	4142	3999	3756	3.49e-06	2.98463	7.38e-06
Q9NUI1	DECR2	2101	2341	1946	2215	1652	1815	22848	25183	25369	27663	25562	30958	3.5e-06	3.7059	7.4e-06
Q99848	EBNA1BP2	244	0	436	505	1959	0	4279	3236	3852	3278	3506	4030	3.5e-06	2.8159	7.4e-06
Q96S15	WDR24	0	0	0	0	0	0	4948	5524	5682	6159	5681	6856	3.53e-06	12.5039	7.45e-06
P06730	EIF4E	2055	1726	2326	1859	3854	3545	66176	81946	80803	81309	77882	94046	3.54e-06	4.97124	7.46e-06
Q8N3C0	ASCC3	886	508	720	926	1829	1103	37737	48629	49875	45383	48452	53078	3.56e-06	5.56578	7.5e-06
P22626	HNRNPA2B1	50801	46895	52034	47131	82110	57758	1292537	1409591	1568193	1511373	1496193	1784675	3.58e-06	4.75023	7.54e-06
Q96RN5	MED15	1535	1231	856	726	2622	2032	6745	7365	9292	6731	8709	10956	3.59e-06	2.46681	7.55e-06
Q16666	IFI16	356	815	776	684	714	537	16064	18871	18779	19437	17313	22149	3.61e-06	4.8562	7.6e-06
Q13045	FLII	1289	1519	1226	1245	2566	2235	4437	6667	7496	6003	6891	7509	3.63e-06	1.95123	7.64e-06
P28290	ITPRID2	6322	1953	4553	3927	3616	4618	8859	11183	11783	11986	11048	12187	3.64e-06	1.42351	7.66e-06
O43491	EPB41L2	738	1315	1119	1196	2650	891	7872	6137	5019	5919	5039	6865	3.67e-06	2.21904	7.7e-06
Q6NUK4	REEP3	0	0	0	0	487	0	6660	8370	8782	8456	8296	9890	3.69e-06	6.67724	7.73e-06
Q9GZZ1	NAA50	519	0	454	0	3258	936	6970	8298	9160	8864	6201	6167	3.69e-06	3.14186	7.73e-06
Q9UI30	TRMT112	660	1686	1350	2038	2171	922	12968	17329	18279	14921	15177	17806	3.7e-06	3.44925	7.75e-06
Q9UPY3	DICER1	0	47	501	143	0	4121	7534	7170	8048	9621	7162	9453	3.7e-06	3.34592	7.75e-06
Q9Y608	LRRFIP2	1747	2360	2691	2193	3100	2256	4411	5857	6120	6197	4978	6000	3.76e-06	1.22552	7.87e-06
P62244	RPS15A	48660	45151	64300	48195	111145	78963	951594	1192897	1348213	1099676	1202513	1270639	3.77e-06	4.1557	7.87e-06
Q8WUQ7	CACTIN	423	0	0	624	406	518	2404	3184	2526	2636	3519	1893	3.79e-06	3.03122	7.92e-06
Q9BYD6	MRPL1	5538	792	0	196	4307	786	10512	10653	12885	11953	11910	13985	3.84e-06	2.62872	8.02e-06
P29966	MARCKS	580	475	772	352	2356	656	3761	5916	4892	5442	6569	5599	3.87e-06	2.63037	8.08e-06
Q8TBF4	ZCRB1	1280	1125	1103	1226	2245	1782	34568	47116	43879	47142	42334	47102	3.88e-06	4.90212	8.08e-06
O43292	GPAA1	0	0	313	0	1482	0	3886	4375	4377	3942	4020	4169	3.9e-06	3.78167	8.14e-06
O43674	NDUFB5	814	755	553	1423	2360	1357	6148	7558	6895	5516	8963	5476	3.91e-06	2.48029	8.15e-06
P62266	RPS23	57770	60521	69878	63570	114754	106837	547638	618525	788421	690055	715472	632858	3.92e-06	3.07653	8.16e-06
Q9UER7	DAXX	0	0	0	0	99	0	3791	5017	4349	4520	4856	5283	3.93e-06	8.04938	8.18e-06
Q9H6R0	DHX33	0	0	0	0	0	0	4027	3960	4073	4804	3383	4313	3.97e-06	11.9991	8.26e-06
O15212	PFDN6	0	0	0	0	1521	0	3374	3396	3431	2393	3045	2669	3.98e-06	3.5837	8.27e-06
P49406	MRPL19	2028	899	2035	2421	4006	2038	15696	20113	21785	16734	20617	22339	4.01e-06	3.12615	8.32e-06
P38919	EIF4A3	1835	2869	3214	3408	8184	4196	35458	47163	52372	50915	49035	53870	4.07e-06	3.60645	8.45e-06
P33981	TTK	333	426	0	0	357	613	1330	1684	2028	1565	2187	2059	4.11e-06	2.64509	8.53e-06
O00468	AGRN	398	0	0	297	806	601	2185	2093	3323	2246	2332	2253	4.13e-06	2.77532	8.55e-06
Q9NY93	DDX56	1885	1359	1815	1849	3498	2492	34032	39731	38738	39583	38757	48391	4.15e-06	4.21252	8.58e-06
Q86Y79	PTRH1	1130	809	1078	668	2187	2045	11506	14295	16776	15787	13750	16531	4.2e-06	3.48392	8.7e-06
P04406	GAPDH	13218	12344	25193	11727	75048	12962	115631	162739	160097	142587	191173	153726	4.25e-06	2.62119	8.77e-06
Q5M775	SPECC1	4453	4395	4540	4774	5628	5305	9196	9404	11656	10117	8310	11439	4.25e-06	1.04682	8.77e-06
Q9UHN1	POLG2	722	403	180	0	713	656	9588	10300	9095	11643	10012	12670	4.28e-06	4.56208	8.85e-06
Q9UPT8	ZC3H4	853	450	241	2104	721	1564	15133	17778	17076	20458	15202	20595	4.29e-06	4.16099	8.85e-06
P35244	RPA3	2337	2397	2471	2954	3705	3020	18075	23504	23647	24358	22293	25613	4.29e-06	3.02509	8.86e-06
P62847	RPS24	6562	6058	6837	6224	13912	10859	110358	141954	157810	136051	148444	153526	4.32e-06	4.07115	8.9e-06
Q96GM8	TOE1	802	910	753	0	904	853	13973	15672	17171	13089	17585	17478	4.33e-06	4.48939	8.91e-06
Q9H2V7	SPNS1	0	0	0	0	0	0	2367	2473	3167	2369	2618	2534	4.38e-06	11.3376	9.01e-06
Q9P2D0	IBTK	0	0	0	0	261	0	3597	4288	5091	4249	4808	5027	4.4e-06	6.66318	9.04e-06
Q9UJX3	ANAPC7	0	0	163	0	1466	1154	12533	14816	16093	15556	12670	18173	4.4e-06	5.00955	9.04e-06
P30049	ATP5F1D	5132	6568	9791	8040	28118	7096	44459	51037	48160	56099	63885	46804	4.4e-06	2.26136	9.04e-06
Q9BUV8	RAB5IF	460	0	0	332	343	582	7841	6949	8449	8794	7882	10125	4.43e-06	4.86009	9.1e-06
Q5T5P2	KIAA1217	1970	2029	2894	2282	3403	3370	6842	8234	8304	9161	7583	11099	4.45e-06	1.68287	9.13e-06
A4D1E9	GTPBP10	1035	735	889	521	1547	682	14495	20275	18094	18231	18875	20734	4.51e-06	4.3536	9.25e-06
Q8TER5	ARHGEF40	0	0	0	0	330	0	1885	2062	2250	2687	2317	2846	4.55e-06	5.38566	9.32e-06
O75907	DGAT1	0	0	215	0	5148	442	9752	9642	10101	12425	12508	14806	4.6e-06	3.57462	9.43e-06
O95400	CD2BP2	1827	1367	1550	1890	3159	2430	10757	13761	14738	14376	15447	16252	4.65e-06	2.80276	9.51e-06
P14649	MYL6B	66892	67255	76145	78916	91677	79243	124182	141271	115636	125390	140636	147032	4.68e-06	0.787352	9.57e-06
P61165	TMEM258	0	157	0	0	1156	0	3280	3929	6303	4115	3910	4625	4.69e-06	4.30996	9.6e-06
P46060	RANGAP1	3949	3290	4265	3787	10983	9684	18307	18593	20395	20696	21557	24294	4.7e-06	1.78388	9.6e-06
Q9NU22	MDN1	0	361	345	127	786	2076	3210	3545	4688	4402	4232	4471	4.73e-06	2.72962	9.66e-06
Q7Z333	SETX	0	0	0	0	0	0	3492	2958	3177	3443	2808	3865	4.75e-06	11.6841	9.68e-06
Q9NX40	OCIAD1	1530	1375	1636	402	3854	1524	7090	8417	9851	9656	9016	6241	4.75e-06	2.28331	9.68e-06
O14874	BCKDK	229	525	483	350	768	956	11478	13978	14414	12857	13304	16487	4.81e-06	4.63676	9.79e-06
O00159	MYO1C	35239	31740	34468	31947	50585	39492	59116	69184	69792	69854	69046	73761	4.81e-06	0.878145	9.79e-06
O75844	ZMPSTE24	1014	1279	1233	1331	2917	2240	4743	5017	5368	4063	5279	4686	4.86e-06	1.54091	9.88e-06
Q9BVQ7	SPATA5L1	0	0	0	304	830	274	1331	1556	1710	1812	2020	1967	4.89e-06	2.87817	9.95e-06
Q96T17	MAP7D2	1139	3166	3028	671	1824	1637	5500	8179	8343	6513	7758	7195	4.92e-06	1.92263	9.99e-06
P48730	CSNK1D	2285	1416	2353	1393	2543	3400	16391	20427	18851	23380	21038	23271	4.93e-06	3.20298	1e-05
Q02539	H1-1	0	0	0	487	905	250	2914	3463	3296	2506	2407	4325	4.94e-06	3.52044	1e-05
Q96CW1	AP2M1	1066	883	951	689	1978	1433	14297	18671	20449	18655	18890	20864	4.96e-06	3.99652	1e-05
Q9Y6M4	CSNK1G3	1019	710	1128	968	1321	983	9248	11448	9778	10827	11847	12608	4.96e-06	3.42199	1e-05
Q96T21	SECISBP2	0	0	0	0	0	0	1566	1418	1808	1562	1264	1503	4.97e-06	10.57	1.01e-05
Q96AG4	LRRC59	51759	51907	67517	57914	118778	94284	1080404	1374109	1508547	1243160	1353775	1506888	4.97e-06	4.18935	1.01e-05
Q86W42	THOC6	0	655	565	0	404	0	6920	9389	9635	7957	9458	10174	5.12e-06	5.03748	1.04e-05
O94826	TOMM70	0	0	809	361	2722	1064	4549	6744	4836	5491	6406	5613	5.16e-06	2.76114	1.04e-05
O14910;Q9NUP9	LIN7A;LIN7C	0	0	636	0	1073	688	1953	2846	2267	2406	2279	2396	5.16e-06	2.55759	1.04e-05
P26358	DNMT1	787	939	994	865	2600	1869	33403	34985	42340	42836	45734	43273	5.17e-06	4.91148	1.04e-05
P05026	ATP1B1	0	295	695	0	1827	0	2930	3163	3879	3836	3859	3169	5.2e-06	2.88378	1.05e-05
P57678	GEMIN4	312	425	759	738	983	1042	19641	24965	23777	21436	22705	27704	5.24e-06	5.03908	1.06e-05
Q9H106	SIRPD	0	0	0	0	0	0	2060	1687	1550	1960	1972	2139	5.26e-06	10.8877	1.06e-05
Q8IWC1	MAP7D3	549	0	1204	994	1070	629	10566	8685	12416	11211	11244	13182	5.34e-06	3.91817	1.07e-05
P09914	IFIT1	0	0	0	0	0	0	3901	3669	4748	4739	4248	5000	5.38e-06	12.0981	1.08e-05
O75691	UTP20	256	602	900	844	425	640	3710	4921	5425	4792	4245	5432	5.4e-06	2.9572	1.09e-05
Q9UBQ5	EIF3K	1534	728	2181	2562	1148	1425	101085	141476	129424	135349	122626	142348	5.4e-06	6.3324	1.09e-05
Q8NCE0	TSEN2	0	0	0	0	0	0	3618	3690	3157	4488	3839	4176	5.41e-06	11.9024	1.09e-05
O75821	EIF3G	0	13967	13127	9464	2932	1630	148406	137605	167040	138114	176535	193116	5.46e-06	4.54614	1.1e-05
Q8N7H5	PAF1	0	0	1398	172	896	237	2897	2195	3141	3357	2909	3208	5.51e-06	2.70849	1.1e-05
Q92520	FAM3C	244	314	0	0	1084	447	2340	3288	1907	2314	2649	2639	5.64e-06	2.85306	1.13e-05
Q9H814	PHAX	1425	0	0	0	1351	0	4089	3866	3922	5337	5457	6251	5.66e-06	3.37797	1.13e-05
O43447	PPIH	11295	1327	0	2480	1746	706	17024	18452	20954	19020	19177	23230	5.69e-06	2.74667	1.14e-05
Q99575	POP1	486	367	273	0	679	215	13410	15255	15664	16907	16163	19484	5.7e-06	5.57954	1.14e-05
Q14126	DSG2	3463	2920	3809	3172	5465	4078	7070	8189	7150	7703	7164	8360	5.83e-06	0.994006	1.17e-05
O00712	NFIB	1222	1384	1916	1803	3147	3010	14407	17496	19351	20320	15720	20458	5.84e-06	3.1091	1.17e-05
O00471	EXOC5	0	0	0	0	500	0	3306	4206	4081	4336	5307	4625	5.85e-06	5.6755	1.17e-05
Q12834	CDC20	3104	2067	3685	2859	4274	5906	43903	51991	43342	53206	44297	58728	5.87e-06	3.75393	1.17e-05
Q96HE9	PRR11	1741	1964	1953	1783	2697	3137	19106	24452	27760	23147	25472	26252	5.88e-06	3.4604	1.17e-05
Q92466	DDB2	0	0	0	0	0	0	1979	2872	2390	2307	2573	2569	5.89e-06	11.2576	1.17e-05
Q8TAV0	FAM76A	0	0	0	0	0	0	4278	4543	5980	5146	4689	5273	5.92e-06	12.2833	1.18e-05
Q92804	TAF15	227881	195107	194042	207500	311990	270496	2115364	2680644	2938659	2718854	2906733	3010067	5.92e-06	3.54037	1.18e-05
P35251	RFC1	1280	769	1544	1340	2661	1916	39898	50627	53003	49247	50509	59017	5.93e-06	4.98949	1.18e-05
P05423	POLR3D	0	0	0	0	0	159	9782	11260	10977	10452	12826	13483	5.96e-06	8.70338	1.18e-05
O94923	GLCE	576	0	0	0	2791	1334	4980	5478	5387	5522	4139	5651	5.96e-06	2.72668	1.18e-05
Q5TAX3	TUT4	0	0	0	0	0	0	2152	2575	1971	1796	2274	2166	5.98e-06	11.0739	1.19e-05
Q8WVC0	LEO1	0	0	0	637	1119	577	1898	2620	3043	2568	2627	2307	6.02e-06	2.68705	1.19e-05
Q02040	AKAP17A	0	0	0	0	0	0	3996	4502	5143	3841	4516	5188	6.06e-06	12.1456	1.2e-05
Q8NFW8	CMAS	0	515	0	745	1065	1364	18013	22273	23982	23059	24302	27382	6.11e-06	5.23348	1.21e-05
Q14011	CIRBP	1363	2220	2695	1448	5223	3311	53594	71741	67810	57717	71217	74863	6.13e-06	4.609	1.22e-05
Q9BQ15	NABP2	0	0	0	0	842	0	9400	9393	10613	9705	9974	6705	6.15e-06	6.0398	1.22e-05
Q8WY22	BRI3BP	553	535	272	0	351	0	8770	8325	8893	10909	9194	11476	6.16e-06	5.06728	1.22e-05
P62249	RPS16	111871	105918	106828	108439	197019	193765	1054328	1159831	1529887	1415218	1275614	1277727	6.17e-06	3.22677	1.22e-05
Q99590	SCAF11	0	637	684	982	0	2567	3877	5989	5215	6543	5847	6542	6.17e-06	2.80232	1.22e-05
Q9BVC3	DSCC1	0	0	0	0	0	0	4562	4589	5908	4501	5200	5750	6.18e-06	12.312	1.22e-05
Q01780	EXOSC10	607	577	481	601	1055	433	3886	4946	5197	5162	5286	6073	6.22e-06	3.02237	1.23e-05
O60645	EXOC3	3215	925	3415	1132	6427	1039	10420	9458	12262	11130	11892	12474	6.23e-06	2.06545	1.23e-05
Q9H6R4	NOL6	427	241	317	316	356	1039	7047	10418	9859	8419	9988	9699	6.25e-06	4.35857	1.23e-05
Q8N726	CDKN2A	3541	2989	2699	2358	4411	5834	36879	41755	52664	49435	49296	50538	6.3e-06	3.68343	1.24e-05
P98179	RBM3	1309	1397	2391	1335	5215	2889	93002	96567	130262	100039	110622	109117	6.33e-06	5.45889	1.25e-05
Q96MF7	NSMCE2	0	0	0	0	370	341	5910	4998	6929	5610	6415	7316	6.34e-06	5.69633	1.25e-05
Q9Y6A4	CFAP20	1100	1284	1432	1395	2658	3941	6285	6945	8846	9418	7537	7148	6.35e-06	1.9665	1.25e-05
Q7Z417	NUFIP2	4258	3331	4296	3952	5777	5529	54876	60441	75266	69251	66900	75141	6.36e-06	3.88778	1.25e-05
Q9NV56	MRGBP	0	0	0	0	0	0	4736	5236	4626	3707	4199	5123	6.38e-06	12.1688	1.25e-05
Q12905	ILF2	14144	14085	14034	13020	31469	22641	511123	671394	724191	634836	677021	740866	6.44e-06	5.17762	1.26e-05
Q6XZF7	DNMBP	0	0	0	0	0	0	6777	8846	8646	7064	7679	9215	6.48e-06	12.9726	1.27e-05
Q96EZ8	MCRS1	0	0	0	0	0	0	2962	3290	3777	2795	3620	3771	6.49e-06	11.7182	1.27e-05
Q8N884	CGAS	0	0	0	827	1279	0	3596	2298	3066	3691	4295	3575	6.5e-06	3.28042	1.27e-05
C9JLW8	MCRIP1	0	0	0	0	0	0	2985	3906	4039	4450	3925	4093	6.51e-06	11.9291	1.27e-05
P41223	BUD31	0	0	0	242	643	478	6985	7969	9941	7265	9483	8359	6.56e-06	5.19079	1.28e-05
O43184	ADAM12	0	1207	766	663	999	1396	3768	4087	5321	3508	4481	5903	6.59e-06	2.42595	1.29e-05
Q86U06	RBM23	609	345	497	784	1382	1194	2959	2459	4009	4058	3965	3542	6.64e-06	2.12363	1.3e-05
O95425	SVIL	1826	1974	1786	1770	2839	2414	3938	4542	4489	4238	3939	5270	6.64e-06	1.06627	1.3e-05
Q9Y4C2	TCAF1	0	0	0	0	0	0	3443	3867	4767	3569	3857	3554	6.66e-06	11.908	1.3e-05
A6H8Y1	BDP1	0	0	0	0	0	0	2102	2085	1667	1620	1894	1600	6.73e-06	10.8361	1.31e-05
Q96JB5	CDK5RAP3	25	1393	771	1267	1069	1035	22948	27373	30316	24146	29296	32090	6.78e-06	4.89987	1.32e-05
O75306	NDUFS2	0	706	524	0	1676	408	2595	3205	3054	3290	3980	3768	6.85e-06	2.58293	1.33e-05
P78563	ADARB1	216	365	0	323	572	510	4168	5607	6131	4599	5849	5517	6.86e-06	3.99995	1.34e-05
Q9UQE7	SMC3	1623	3084	703	2720	1439	1732	23831	24748	31982	31340	28707	33235	6.87e-06	3.9425	1.34e-05
Q3MHD2	LSM12	4733	7067	5759	5435	10328	9037	69044	77789	75584	78050	67155	95684	6.88e-06	3.45102	1.34e-05
O95613	PCNT	280	345	0	0	557	869	1670	2126	2324	1560	2466	2205	6.9e-06	2.58601	1.34e-05
Q15287	RNPS1	1363	1231	1824	1426	4032	3014	17537	22297	25916	26412	22033	26079	6.91e-06	3.44325	1.34e-05
P49336	CDK8	0	523	282	330	440	1040	7316	7909	7173	8984	8068	10443	7e-06	4.25065	1.36e-05
Q9BUE0	MED18	0	0	0	0	0	0	2088	2853	2586	2995	2697	2358	7.12e-06	11.3422	1.38e-05
Q9NVU0	POLR3E	0	0	0	0	0	0	13218	14626	16882	17304	15807	19049	7.14e-06	13.979	1.38e-05
Q8N5F7	NKAP	0	0	345	0	0	492	3906	4491	5863	5432	4786	5726	7.15e-06	5.16306	1.38e-05
Q5SY16	NOL9	0	0	0	0	0	0	3405	3173	3973	3108	4155	4031	7.17e-06	11.8301	1.39e-05
Q9Y2Q9	MRPS28	2309	2023	2251	1471	5393	2124	34712	41104	50899	41595	48863	48175	7.32e-06	4.0904	1.42e-05
Q6Y2X3	DNAJC14	0	0	0	0	0	0	5203	5488	4049	5073	4175	5416	7.33e-06	12.2588	1.42e-05
Q9NP81	SARS2	0	0	230	0	0	0	2346	2312	3319	2437	2804	2906	7.33e-06	6.09428	1.42e-05
Q9UGM6	WARS2	0	1364	0	1250	247	663	4393	3937	3865	6585	4669	5744	7.34e-06	3.04788	1.42e-05
P32322	PYCR1	1122	1005	737	1294	2252	1336	38794	45459	52307	52091	49927	56860	7.5e-06	5.25214	1.45e-05
P32969	RPL9	19919	24148	29948	22105	53655	44225	74544	97470	107921	95569	86924	98513	7.51e-06	1.53175	1.45e-05
Q8N5K1	CISD2	875	630	646	486	3974	1157	6025	6512	6240	6979	6578	8508	7.57e-06	2.39332	1.46e-05
P02533	KRT14	1686627	817246	1257174	895396	1798009	1194666	3031241	3146260	2910971	2789798	2911530	2456290	7.62e-06	1.1729	1.47e-05
Q9Y333	LSM2	0	0	0	0	257	0	4269	4052	3774	5403	4416	5093	7.64e-06	6.68213	1.47e-05
Q04695	KRT17	493526	425647	468938	424263	737921	582050	945192	1106626	1325710	1064244	1178192	1246577	7.66e-06	1.13234	1.47e-05
Q9Y3T6	R3HCC1	0	0	0	0	0	0	2233	1890	2275	1793	1632	1878	7.69e-06	10.9294	1.48e-05
O60306	AQR	7777	9936	4127	10231	4439	4511	79515	109441	111635	109441	101694	121661	7.69e-06	3.94844	1.48e-05
Q14CN4	KRT72	13355	15171	11716	10898	15206	18313	26036	23770	23944	25807	27234	22960	7.71e-06	0.822728	1.48e-05
Q9BR39	JPH2	441	0	0	0	0	0	3610	3995	4024	4485	2889	4558	7.75e-06	5.71998	1.49e-05
Q13813	SPTAN1	2210	2240	2014	2409	5347	2700	6522	7693	7982	7609	8275	8583	7.75e-06	1.46307	1.49e-05
O14893	GEMIN2	425	423	560	454	606	928	10751	12453	12778	10337	10882	14364	7.77e-06	4.3948	1.49e-05
Q9BQA1	WDR77	1161	836	1771	1199	2295	1821	4216	4616	4696	5883	4709	6559	7.77e-06	1.75506	1.49e-05
Q4KMQ1	TPRN	1680	1393	2110	1585	1790	2441	4253	5870	6207	4005	5868	5830	7.77e-06	1.5414	1.49e-05
Q9NPA0	EMC7	1058	1045	1302	1067	3763	2826	20677	28529	31464	27261	27295	32306	7.82e-06	3.9201	1.5e-05
Q16637	SMN1	2241	1697	1627	1903	3961	2073	50151	71828	65701	63045	58607	71516	7.92e-06	4.81733	1.52e-05
Q15424	SAFB	0	791	0	0	0	780	6250	4901	8259	6929	7360	6979	7.99e-06	4.68899	1.53e-05
O00622	CCN1	1086	797	1643	1136	2124	2146	10755	13420	15326	16045	14474	16162	8.08e-06	3.26936	1.54e-05
P62081	RPS7	31013	27797	32636	28357	62073	51071	390110	496494	603877	523090	519526	530491	8.09e-06	3.71711	1.55e-05
Q06587	RING1	0	0	419	0	261	618	1759	1810	2772	1489	2370	2386	8.12e-06	3.2708	1.55e-05
Q56P03	EAPP	0	0	0	0	0	0	9539	9585	13420	10644	10915	11447	8.16e-06	13.4153	1.56e-05
Q9P0L0	VAPA	16686	13590	18347	17014	28331	30278	170710	217356	242351	247720	222022	254963	8.16e-06	3.44708	1.56e-05
P62995	TRA2B	1420	1697	2080	2020	5995	4458	38816	55629	55131	56229	53044	61647	8.21e-06	4.18044	1.56e-05
Q9BSV6	TSEN34	0	0	0	0	373	0	3373	4330	3694	3016	2896	3108	8.31e-06	5.75143	1.58e-05
Q9BX10	GTPBP2	0	2	0	0	0	0	3272	3566	3227	3243	4434	3390	8.32e-06	11.3671	1.58e-05
Q96CW5	TUBGCP3	0	0	0	0	328	305	3412	4037	4803	3785	4253	5143	8.35e-06	5.31474	1.59e-05
P55201	BRPF1	0	0	0	0	331	0	3526	3760	4343	3419	4745	4782	8.41e-06	6.1883	1.6e-05
Q8N1G1	REXO1	0	0	0	0	0	0	6746	8025	8743	9084	6706	7192	8.44e-06	12.9199	1.6e-05
Q2M296	MTHFSD	0	0	0	0	0	0	5851	8261	6811	6118	6527	7544	8.47e-06	12.7423	1.61e-05
O96013	PAK4	0	0	0	0	821	4586	6385	8491	7357	8796	7731	7816	8.51e-06	3.10509	1.61e-05
P35625	TIMP3	0	0	0	715	1797	1736	5051	5502	5827	5904	5404	5763	8.53e-06	2.97516	1.62e-05
Q86Y39	NDUFA11	0	0	0	0	0	518	3646	5224	5456	4594	5586	4281	8.65e-06	5.77971	1.64e-05
Q9BZ29	DOCK9	0	0	0	0	0	0	4056	4745	5297	4433	5873	5236	8.72e-06	12.2703	1.65e-05
Q96AA3	RFT1	0	1696	0	0	3949	1853	7367	7916	5678	7311	7486	7687	8.72e-06	2.53346	1.65e-05
P04844	RPN2	8229	10538	12566	9545	30965	16284	124108	172897	187815	149961	189259	184187	8.73e-06	3.51599	1.65e-05
Q9NVM9	INTS13	0	0	0	0	0	0	5036	6067	4624	6700	5820	6110	8.77e-06	12.4834	1.66e-05
P15927	RPA2	1251	1581	2167	1180	3418	1856	16390	24976	24910	21783	22235	23966	8.81e-06	3.55048	1.66e-05
Q15477	SKIV2L	1	0	0	0	510	210	4183	3884	5353	3476	4843	3961	8.88e-06	5.14367	1.68e-05
P27448	MARK3	726	0	682	464	1115	369	11378	15801	15422	11932	12790	15237	8.95e-06	4.61805	1.69e-05
Q8NEF9	SRFBP1	353	0	0	305	1788	2858	5544	4592	6272	6615	5115	5326	8.96e-06	2.65583	1.69e-05
Q9BRD0	BUD13	0	0	0	0	0	0	3418	4740	4089	3985	3622	4728	9.07e-06	12.0004	1.71e-05
Q9H875	PRKRIP1	0	0	0	318	0	0	3787	4401	5688	5390	5283	4723	9.18e-06	6.49738	1.73e-05
P38159	RBMX	3970	3362	3832	3536	5970	5229	85005	93536	86282	106415	83997	113505	9.19e-06	4.45647	1.73e-05
O43660	PLRG1	4680	3980	1821	1782	2984	2228	16722	21583	26835	23779	21006	20934	9.36e-06	2.90415	1.76e-05
Q6P1L8	MRPL14	1103	1495	1290	1553	4620	3328	10408	9449	15750	10527	14442	11133	9.37e-06	2.42046	1.76e-05
P62841	RPS15	2530	2392	3822	1949	7355	4488	38983	50817	58011	47523	47919	59322	9.39e-06	3.74661	1.76e-05
Q96G23	CERS2	372	1480	1091	1970	4760	1704	6918	10387	9347	7350	9035	10096	9.4e-06	2.22273	1.76e-05
O14684	PTGES	3389	3282	2999	2569	12322	4061	18717	18130	23146	17329	23046	19019	9.43e-06	2.06015	1.77e-05
Q01082	SPTBN1	1663	1661	1469	910	3047	1754	4174	4025	4644	4535	5319	4633	9.45e-06	1.37872	1.77e-05
Q9UK45	LSM7	0	0	0	0	0	0	6083	5003	6854	5079	5421	4981	9.48e-06	12.4435	1.78e-05
Q9UGN5	PARP2	358	151	373	986	912	278	7900	12054	11883	11384	11997	11947	9.49e-06	4.45422	1.78e-05
P35221	CTNNA1	591	735	765	324	2742	543	3561	4421	4634	4242	5243	4663	9.64e-06	2.22974	1.8e-05
P31431	SDC4	1135	1618	2507	1757	3678	2329	7806	9923	5980	9792	7048	9183	9.71e-06	1.93234	1.82e-05
Q96I51	RCC1L	0	0	1029	0	224	0	6472	8652	8868	8962	9612	10872	9.73e-06	5.40752	1.82e-05
P40818	USP8	0	0	0	0	604	0	4294	4441	5931	6275	5668	4641	9.85e-06	5.6789	1.84e-05
Q12929	EPS8	2395	1899	2481	2995	3032	2982	9467	9853	8327	11537	8155	10176	9.91e-06	1.86493	1.85e-05
Q6PGN9	PSRC1	0	0	0	0	0	0	4027	3092	4222	4536	4026	4680	9.94e-06	12.0004	1.85e-05
Q9H3F6	KCTD10	0	0	0	0	0	0	4405	5042	4753	6161	4264	5060	1e-05	12.2725	1.87e-05
Q8NCH0	CHST14	1374	0	643	0	1376	1049	2559	3943	3713	4273	4403	4363	1e-05	2.38625	1.87e-05
A1X283	SH3PXD2B	0	0	0	0	1031	0	3517	2248	3983	2609	4131	4580	1.01e-05	4.34457	1.88e-05
O94964	SOGA1	0	0	0	0	0	0	1980	1944	2241	2554	2528	2705	1.01e-05	11.1832	1.89e-05
Q8ND04	SMG8	0	0	0	0	0	0	4244	4112	5009	3605	5173	4943	1.02e-05	12.1403	1.9e-05
Q9BVS5	TRMT61B	0	0	0	0	5688	0	7841	9482	10471	8791	8935	9777	1.03e-05	3.27969	1.91e-05
P0DP23;P0DP24;P0DP25	CALM1;CALM2;CALM3	9773	11135	10888	10006	21202	12777	25130	30394	31849	28930	29622	27674	1.03e-05	1.19574	1.92e-05
Q13418	ILK	0	0	169	0	729	0	3584	5608	5729	4937	5041	6059	1.04e-05	5.09785	1.93e-05
P24928	POLR2A	0	0	0	0	966	558	1517	1793	2159	1642	1913	1844	1.04e-05	2.82848	1.93e-05
P31943	HNRNPH1	8085	7248	8023	7339	17443	8910	610208	713680	892932	713498	821182	843449	1.04e-05	6.33158	1.93e-05
P51948	MNAT1	0	0	0	0	0	0	4719	4616	4871	4293	3351	5108	1.05e-05	12.1335	1.95e-05
Q8N9M1	C19orf47	0	0	0	0	0	0	4222	3516	4751	3833	4349	3273	1.06e-05	11.9624	1.96e-05
Q9Y4A5	TRRAP	0	0	0	0	0	0	3074	2365	3137	2427	3025	3337	1.06e-05	11.4989	1.96e-05
Q96G25	MED8	0	0	0	0	0	251	2780	3266	3991	3825	3970	3006	1.06e-05	6.3413	1.97e-05
Q9BYN8	MRPS26	348	357	675	503	1217	334	7062	10501	10884	9770	11091	10377	1.06e-05	4.11689	1.97e-05
O75448	MED24	0	0	0	0	0	0	2176	3229	3104	2970	3148	3316	1.08e-05	11.5462	2e-05
Q9Y3B3	TMED7	352	346	179	78	1595	646	5161	2676	6075	5711	6251	5447	1.08e-05	3.29009	2e-05
Q7Z7F7	MRPL55	0	0	0	0	304	0	3005	3682	3655	4580	3219	4093	1.09e-05	6.16436	2.01e-05
O95169	NDUFB8	0	0	0	0	347	262	2936	4393	4133	3788	4092	4830	1.1e-05	5.29661	2.03e-05
P0CG12	DERPC	23032	22952	26172	23501	30486	30647	36141	42511	42625	40012	43827	43354	1.11e-05	0.664183	2.05e-05
Q9Y3F4	STRAP	0	0	327	236	661	0	17236	21623	24700	21101	24879	25623	1.11e-05	6.77989	2.05e-05
Q9BY12	SCAPER	0	0	0	0	0	0	3528	4311	3164	3253	3088	4010	1.12e-05	11.7973	2.06e-05
Q9UN81	L1RE1	536	974	533	490	1576	1358	8203	10130	10791	7619	11589	10247	1.12e-05	3.41998	2.07e-05
Q99653	CHP1	0	0	0	0	2584	0	4100	4444	4312	3331	4557	4556	1.13e-05	3.28811	2.08e-05
Q6N021	TET2	1734	524	770	1295	1370	1838	3301	5031	4960	5496	5616	6529	1.13e-05	2.03708	2.08e-05
Q15785	TOMM34	0	0	363	0	986	522	1403	2284	2205	2278	1886	2132	1.13e-05	2.69896	2.08e-05
Q7Z2T5	TRMT1L	0	0	367	0	1010	440	7631	10475	11227	7541	9015	9150	1.13e-05	4.91607	2.08e-05
Q8NCD3	HJURP	0	0	0	0	0	0	2123	2308	3076	2578	2287	2282	1.14e-05	11.254	2.1e-05
Q10469	MGAT2	1018	1007	2948	2501	4877	2956	10112	11061	10223	10901	9867	10896	1.14e-05	2.04197	2.1e-05
Q02218	OGDH	3390	3174	4715	3115	11522	3158	14060	17248	16479	17420	17110	18545	1.15e-05	1.79428	2.1e-05
P61960	UFM1	442	521	680	414	4348	0	5832	6993	7392	7493	6220	6841	1.16e-05	2.66892	2.12e-05
P82675	MRPS5	1485	803	1289	1513	2168	1411	20552	20572	22561	18534	18888	26592	1.17e-05	3.87974	2.14e-05
Q8TEA8	DTD1	0	0	0	0	0	0	5745	5287	7700	6860	5827	6798	1.17e-05	12.637	2.14e-05
Q9Y5U2	TSSC4	0	0	0	0	233	0	6231	7675	8163	9782	8172	8573	1.17e-05	7.66768	2.14e-05
Q8NAT1	POMGNT2	0	0	0	0	0	0	8352	10054	11430	8136	11256	10191	1.17e-05	13.2737	2.14e-05
O95104	SCAF4	0	0	0	0	379	152	3458	5526	4547	4048	4473	4849	1.17e-05	5.64659	2.14e-05
Q14240	EIF4A2	0	0	0	0	0	0	5955	6099	6932	7953	5363	6173	1.17e-05	12.6467	2.14e-05
P55795	HNRNPH2	324	2079	2068	2208	941	1644	42546	45111	60591	54676	56843	58978	1.18e-05	5.10369	2.16e-05
Q69YN2	CWF19L1	0	0	0	0	681	622	4639	5395	5203	3858	6629	5582	1.21e-05	4.5799	2.2e-05
Q92522	H1-10	3982	5384	5464	4810	9167	7128	60384	76029	85795	89209	76202	90104	1.21e-05	3.73247	2.21e-05
P49458	SRP9	3047	2441	3303	2572	7718	4094	77566	96425	111493	118394	109614	112707	1.22e-05	4.75561	2.22e-05
Q08257	CRYZ	0	1995	0	213	2540	1237	16704	27047	26585	26075	26166	27091	1.22e-05	4.64283	2.23e-05
Q14BN4	SLMAP	0	0	0	0	834	0	1447	2059	2273	2150	1289	2201	1.24e-05	3.7649	2.25e-05
Q96S94	CCNL2	382	0	0	543	1032	744	1769	1930	2433	1906	2223	1853	1.24e-05	2.16191	2.25e-05
Q9BV94	EDEM2	1025	759	1367	1173	1544	1377	5165	6262	6643	5028	7083	5369	1.24e-05	2.2936	2.26e-05
Q6PK04	CCDC137	0	0	0	0	247	0	5879	7731	7847	8101	7947	5874	1.25e-05	7.42172	2.27e-05
O95251	KAT7	0	0	0	0	0	0	2625	2840	3498	3582	3810	3606	1.25e-05	11.6999	2.27e-05
P78406	RAE1	10461	8113	11575	12276	18443	21150	31397	34754	29751	33294	31971	39643	1.25e-05	1.29171	2.28e-05
Q14678	KANK1	0	0	0	0	0	434	1719	1084	1730	852	1290	1588	1.27e-05	4.23109	2.31e-05
Q6PIY7	TENT2	695	471	581	1022	1308	1250	3518	4463	2627	3862	4357	5244	1.27e-05	2.17428	2.31e-05
Q86TU7	SETD3	0	0	0	0	0	0	1943	1803	2268	2334	2623	1941	1.27e-05	11.0715	2.31e-05
Q00577	PURA	5159	4698	7076	7708	10620	14950	39220	28406	31018	40205	25334	42447	1.29e-05	2.0408	2.34e-05
Q9P258	RCC2	34297	28881	40385	47362	121172	89706	171159	200798	207769	189814	204879	245309	1.3e-05	1.75326	2.36e-05
O43795	MYO1B	10868	10870	12219	11197	17042	14446	19322	23774	24120	23196	23621	25498	1.3e-05	0.864266	2.36e-05
Q9BTT4	MED10	0	0	0	0	251	0	5449	5388	5945	5998	7612	7218	1.31e-05	7.1932	2.37e-05
O60704	TPST2	0	0	0	0	0	1586	2645	4321	3641	5371	3382	4066	1.32e-05	3.8792	2.38e-05
P84101	SERF2	4398	3003	5436	6190	7937	11787	18974	20845	17202	20762	19259	26217	1.32e-05	1.66916	2.39e-05
O00560	SDCBP	483	361	0	0	1897	0	3291	4392	4693	3091	5549	4620	1.32e-05	3.22224	2.39e-05
Q9UBS0	RPS6KB2	0	0	0	0	0	0	2848	3016	2015	3005	2943	3147	1.34e-05	11.4661	2.41e-05
P21589	NT5E	13576	14691	10446	11906	19497	14880	28219	32253	28496	22904	27945	28539	1.34e-05	0.985946	2.41e-05
O15198;P84022;Q15796	SMAD9;SMAD3;SMAD2	0	0	0	0	0	0	3868	3642	4922	3216	3878	3783	1.34e-05	11.9236	2.42e-05
Q13610	PWP1	390	0	702	0	716	964	2488	2066	3596	2498	2989	3601	1.35e-05	2.63347	2.44e-05
P42766	RPL35	43506	38497	35694	40302	68133	62128	526510	564263	746542	544897	531450	620630	1.36e-05	3.61595	2.45e-05
Q99941	ATF6B	1295	2228	2497	1499	2232	2343	4256	3605	4035	5152	4834	4559	1.39e-05	1.12777	2.49e-05
O43633	CHMP2A	288	283	1292	649	1849	928	2794	3612	3102	3507	4036	4339	1.39e-05	2.01423	2.5e-05
P04156	PRNP	0	0	0	0	632	575	1936	3123	1947	3704	2573	3344	1.41e-05	3.77688	2.53e-05
Q8IX01	SUGP2	0	0	0	0	0	323	2634	1966	2297	2413	1723	2835	1.42e-05	5.39753	2.55e-05
Q75QN2	INTS8	0	0	0	0	0	0	9287	11702	10932	8275	10163	12415	1.42e-05	13.3529	2.55e-05
A6NJ78	METTL15	0	0	0	0	0	0	5861	7079	6561	7021	6582	8906	1.43e-05	12.7735	2.56e-05
Q9NVH0	EXD2	0	0	0	0	0	0	2284	2036	2556	1898	1674	2228	1.43e-05	11.0448	2.57e-05
P35580	MYH10	9117	9500	10270	9148	14569	11524	17265	20700	20153	23287	19821	23645	1.44e-05	0.961277	2.59e-05
Q9NRF9	POLE3	0	0	0	0	1911	0	4387	4427	4880	4227	4161	4086	1.45e-05	3.77088	2.6e-05
L0R8F8	MIEF1	530	602	530	0	2025	694	2756	4104	4848	4752	5412	5237	1.46e-05	2.62747	2.61e-05
Q9Y4C8	RBM19	0	0	0	0	0	0	1961	2976	2700	2222	2759	2640	1.48e-05	11.3123	2.65e-05
Q9NQZ2	UTP3	0	0	0	0	0	0	2907	3876	3917	3601	4646	4003	1.49e-05	11.9012	2.66e-05
Q6PJT7	ZC3H14	492	136	401	2969	2115	383	7543	8144	7545	7324	7209	7815	1.49e-05	2.80945	2.66e-05
Q13501	SQSTM1	6966	8499	8909	7210	15629	16494	23746	26318	28949	23543	24967	26994	1.51e-05	1.27811	2.69e-05
Q53GA4	PHLDA2	279	623	0	0	738	1225	2925	3405	2343	1958	3284	2893	1.52e-05	2.54952	2.72e-05
Q9UJA5	TRMT6	0	0	8377	0	2605	3300	11380	15059	13006	14591	14256	16232	1.53e-05	2.56456	2.72e-05
Q96EY7	PTCD3	0	523	1313	1572	2327	1569	19720	28719	24947	22001	28483	29548	1.54e-05	4.39145	2.74e-05
Q96S52	PIGS	604	445	691	0	1714	1196	7276	11738	10161	8107	10834	9089	1.54e-05	3.61898	2.75e-05
Q9Y3B6	EMC9	0	0	0	0	705	0	10132	10720	9089	11154	10647	14257	1.55e-05	6.53645	2.76e-05
P82673	MRPS35	0	67	0	0	334	0	2994	4227	4558	3692	4692	4650	1.56e-05	5.92992	2.78e-05
Q9Y3E5	PTRH2	784	1081	542	1036	2464	2603	15933	20824	23328	17010	17807	23360	1.57e-05	3.79567	2.8e-05
P05186	ALPL	38755	30330	43790	43761	77829	59550	174624	194063	122058	173306	153189	122690	1.58e-05	1.67663	2.81e-05
P52907	CAPZA1	6048	6996	7483	5647	14793	7811	17124	19958	20079	19127	20640	21292	1.59e-05	1.27699	2.83e-05
Q9NP92	MRPS30	709	1108	1580	1091	2560	1134	9825	14896	12974	11713	13898	15724	1.6e-05	3.27082	2.83e-05
Q8NHQ8	RASSF8	0	0	0	0	675	0	1215	1165	1083	844	1119	1022	1.6e-05	3.24313	2.84e-05
Q5TA45	INTS11	0	0	0	0	0	0	4731	4816	5525	3576	5554	5263	1.61e-05	12.2618	2.85e-05
O60508	CDC40	0	0	0	0	0	0	3927	3975	3398	4099	2644	3891	1.61e-05	11.8359	2.85e-05
P0DPB6	POLR1D	0	0	186	0	747	193	11070	9463	14209	13622	12743	14535	1.61e-05	6.06224	2.85e-05
Q9BT17	MTG1	0	0	622	0	823	0	6224	8509	9334	10630	9237	9920	1.63e-05	5.21393	2.88e-05
O15372	EIF3H	241	68	63	152	572	219	20119	26490	27574	27678	27592	32930	1.66e-05	6.94163	2.94e-05
Q8TDB6	DTX3L	0	0	0	1474	4	0	4037	2438	4969	4058	4783	5895	1.67e-05	4.1409	2.95e-05
O75386	TULP3	0	0	0	0	0	0	1625	1723	1401	1380	1859	1247	1.67e-05	10.5879	2.95e-05
Q9NRX1	PNO1	2824	2125	1887	2583	5152	4768	50472	60338	53133	66054	49924	71652	1.67e-05	4.18379	2.95e-05
Q8IV48	ERI1	0	0	0	0	420	896	7672	11886	12536	10125	9738	11241	1.69e-05	5.57908	2.98e-05
A0A1B0GWG4	SERTM2	233	305	548	0	997	0	5042	7031	6083	6732	8163	5350	1.7e-05	4.20026	3e-05
Q12962	TAF10	0	0	0	0	0	0	5156	6315	6693	5060	6020	7524	1.74e-05	12.5812	3.06e-05
Q9Y5B9	SUPT16H	2085	1750	2163	2662	7499	5046	9667	12700	12316	14011	13547	15599	1.74e-05	1.8757	3.06e-05
Q9GZY8	MFF	0	0	0	175	1183	544	1702	1914	2078	1769	2237	2377	1.75e-05	2.66213	3.08e-05
Q8N442	GUF1	0	0	0	0	0	0	3524	4214	3899	3164	4271	2902	1.75e-05	11.8385	3.08e-05
Q9NP80	PNPLA8	869	467	665	453	991	1210	1975	2660	2584	2593	3109	3630	1.75e-05	1.82821	3.09e-05
Q9NWA0	MED9	329	257	321	460	927	680	11910	14563	16480	19010	15400	14631	1.76e-05	4.94816	3.1e-05
Q9UBU8	MORF4L1	1120	1016	3977	977	3904	1493	21897	30895	34586	26663	35690	31050	1.76e-05	3.85505	3.1e-05
Q9Y305	ACOT9	499	596	1162	738	970	1000	6762	8996	9488	9233	9895	11014	1.76e-05	3.47797	3.1e-05
Q9NVS2	MRPS18A	0	0	207	0	805	0	1856	1318	1549	1758	1113	1923	1.76e-05	3.22477	3.1e-05
Q99598	TSNAX	0	3	0	0	1423	0	2205	3641	4407	3513	3809	5128	1.76e-05	3.98678	3.1e-05
Q13393	PLD1	0	0	217	0	0	0	1204	1880	1470	1510	1155	1293	1.77e-05	5.25438	3.1e-05
Q9Y4Z0	LSM4	0	0	0	0	417	133	5180	6842	7938	7222	7406	8557	1.77e-05	6.27796	3.11e-05
Q8TDN6	BRIX1	1429	1333	616	1534	2690	1430	4530	6262	5750	4456	3856	5651	1.78e-05	1.75497	3.11e-05
Q13555	CAMK2G	0	0	0	0	0	0	4514	5947	6322	4675	6289	6483	1.79e-05	12.478	3.14e-05
P84090	ERH	13865	11979	14763	11772	17526	15171	303003	386142	421502	421918	308480	338068	1.8e-05	4.67874	3.16e-05
Q13838	DDX39B	319	232	796	491	5452	897	7118	8545	7979	7514	8799	9678	1.82e-05	2.59884	3.18e-05
Q9Y3C6	PPIL1	2511	2618	3442	2383	4061	3443	15211	20865	22514	18923	23345	22285	1.83e-05	2.73755	3.19e-05
Q16718	NDUFA5	0	0	0	0	1776	0	2406	3288	3600	2911	2525	2947	1.83e-05	3.3103	3.2e-05
P49748	ACADVL	623	554	1066	464	2793	1857	6226	5897	5833	6109	6619	6155	1.83e-05	2.32287	3.2e-05
Q99584	S100A13	0	0	460	0	2374	275	4799	8871	6618	8350	4610	6873	1.84e-05	3.68705	3.21e-05
Q5JTV8	TOR1AIP1	538	732	1362	984	4672	2160	6171	7197	7601	6725	7049	8733	1.85e-05	2.05616	3.22e-05
P51946	CCNH	0	0	0	0	0	0	3379	2907	2467	2685	2696	3669	1.9e-05	11.5349	3.3e-05
Q99551	MTERF1	0	0	0	0	0	0	4071	4578	4639	3364	5194	3752	1.9e-05	12.0588	3.31e-05
O15116	LSM1	0	0	0	0	0	0	6291	8000	9687	7353	9328	7724	1.96e-05	12.9773	3.41e-05
Q9NWH9	SLTM	0	0	332	0	867	554	6108	7720	7973	9709	7093	9592	1.96e-05	4.77606	3.41e-05
Q96B70	LENG9	0	0	0	0	1912	1926	3786	5497	5938	4551	3993	6092	1.96e-05	2.95739	3.42e-05
Q969P6	TOP1MT	0	0	0	0	0	0	2043	1751	1401	1688	1571	1340	1.97e-05	10.6727	3.42e-05
Q16594;Q9HBM6	TAF9;TAF9B	0	0	0	313	514	165	2395	2829	3496	3253	2706	4028	1.97e-05	4.22839	3.43e-05
A0AV96	RBM47	0	0	0	0	0	0	3895	4538	4199	4873	4842	6043	1.99e-05	12.2081	3.45e-05
Q9HC21	SLC25A19	0	0	0	0	290	0	819	514	504	562	813	559	2e-05	3.67128	3.47e-05
P0DPB5	POLR1D	0	0	0	0	0	1267	1746	2017	2032	2104	2616	1822	2.02e-05	3.27669	3.5e-05
Q9NYP7	ELOVL5	0	0	152	168	2416	192	3138	6321	6184	4487	5317	5738	2.03e-05	3.40991	3.52e-05
O15118	NPC1	0	0	0	0	0	278	4838	4647	5526	4991	4909	6989	2.04e-05	6.81152	3.54e-05
O95059	RPP14	0	0	0	0	143	0	5831	8274	6411	5481	5904	7086	2.05e-05	8.03154	3.54e-05
Q9BUL9	RPP25	0	0	0	0	0	0	2278	2826	2973	3186	2457	3505	2.07e-05	11.4873	3.58e-05
O15235	MRPS12	4829	4396	4495	5800	6087	10252	17221	14416	25184	24307	24909	23813	2.08e-05	1.8562	3.6e-05
Q14764	MVP	981	0	169	0	961	0	1646	1951	2486	2552	2120	2508	2.08e-05	2.64731	3.6e-05
P07996	THBS1	1478	0	0	0	1234	0	3907	4418	4101	3866	3988	3757	2.11e-05	3.14464	3.64e-05
P02545	LMNA	1304	1746	1957	1448	4454	1741	5166	6305	5664	6288	6497	6748	2.11e-05	1.5347	3.64e-05
Q92685	ALG3	0	0	0	0	638	0	6501	8507	9162	10792	10443	9064	2.12e-05	6.40223	3.66e-05
Q9BXF6	RAB11FIP5	386	0	322	298	837	494	6974	8199	7207	8389	7707	10782	2.15e-05	4.39393	3.7e-05
Q13576	IQGAP2	508	646	627	456	904	943	4457	7137	5890	5615	5506	6563	2.15e-05	3.10409	3.71e-05
Q86WA8	LONP2	0	0	0	0	0	370	4205	5556	6839	5811	6890	6143	2.17e-05	6.55866	3.75e-05
Q9ULX6	AKAP8L	493	442	622	443	592	426	5505	6935	5732	7311	6690	8245	2.18e-05	3.74047	3.75e-05
Q9NP97	DYNLRB1	0	0	569	0	2749	0	3334	4868	5585	4251	5433	5140	2.21e-05	3.10558	3.8e-05
O00116	AGPS	1167	0	1384	0	2419	746	3726	3712	4966	4445	3761	4254	2.22e-05	2.11947	3.82e-05
Q86WX3	RPS19BP1	2069	2140	3129	3198	2212	3228	6420	8329	5786	8085	6662	9801	2.23e-05	1.49614	3.84e-05
Q8TCC3	MRPL30	0	0	0	769	1007	394	3674	3737	2679	4864	3066	5561	2.24e-05	3.43787	3.85e-05
P23458	JAK1	0	0	0	0	0	0	1774	2021	1655	1732	2169	2491	2.26e-05	10.9467	3.88e-05
Q96L50	LRR1	0	0	0	0	0	0	2985	3485	3842	3387	4313	2776	2.28e-05	11.7585	3.92e-05
Q70E73	RAPH1	0	0	0	0	0	0	4723	5959	6787	4814	6656	5110	2.32e-05	12.4704	3.98e-05
P63010	AP2B1	1474	1839	1292	1801	2945	1850	14477	22290	21792	21383	21697	24172	2.32e-05	3.48879	3.98e-05
Q9Y383	LUC7L2	25939	22575	26957	32784	55801	50602	73937	81469	84046	93053	92109	102770	2.36e-05	1.29677	4.05e-05
Q6P2C8	MED27	0	0	0	239	343	0	2311	3261	2366	2012	2195	2047	2.37e-05	4.59312	4.07e-05
Q12873	CHD3	0	0	0	0	0	0	2415	2906	2781	3357	2054	2785	2.39e-05	11.4074	4.09e-05
Q9Y2W3	SLC45A1	0	0	0	0	0	0	6673	8207	7747	8694	8142	10807	2.4e-05	13.0324	4.11e-05
O75818	RPP40	0	0	0	0	619	0	3600	5095	5434	5048	4638	6476	2.41e-05	5.59889	4.11e-05
O15091	PRORP	558	965	336	301	778	833	9412	9689	9724	6621	9368	11414	2.45e-05	3.89598	4.19e-05
Q8N4V1	MMGT1	850	312	1289	464	2049	1617	8920	12424	15066	12744	14145	15212	2.46e-05	3.5752	4.2e-05
Q08380	LGALS3BP	963	0	1216	0	1976	2880	6694	6397	4960	6218	4599	7918	2.46e-05	2.3853	4.2e-05
Q8WV92	MITD1	0	0	0	0	0	0	2222	2968	3288	2301	2299	2680	2.48e-05	11.3588	4.22e-05
P82663	MRPS25	0	0	190	0	1008	0	3990	6777	7198	6068	6077	7347	2.48e-05	4.95933	4.23e-05
B7ZAQ6;P0CG08	GPR89A;GPR89B	0	0	0	0	276	0	2467	2883	2295	1626	2315	2004	2.48e-05	5.59071	4.23e-05
Q9UBI6	GNG12	4144	3569	4339	3958	6203	5605	8138	10368	10571	11831	11661	13789	2.49e-05	1.25394	4.24e-05
Q6GYQ0	RALGAPA1	0	0	0	0	0	0	2020	3244	2998	2493	2960	3140	2.54e-05	11.4559	4.33e-05
Q15022	SUZ12	0	0	0	0	0	0	1659	2293	2632	2390	2262	2778	2.58e-05	11.1896	4.4e-05
Q14974	KPNB1	1278	2089	1242	1044	4186	1407	6100	5682	6443	4801	6986	6537	2.6e-05	1.69965	4.42e-05
Q07352	ZFP36L1	1390	3242	4359	2535	1203	0	11734	18641	15294	11201	10035	11096	2.61e-05	2.61469	4.43e-05
P79522	PRR3	0	0	0	0	0	0	4780	6282	5071	3891	4934	4318	2.64e-05	12.2525	4.49e-05
Q9Y4W2	LAS1L	0	0	0	0	0	0	1986	3305	3194	2682	2780	2857	2.64e-05	11.4516	4.49e-05
Q8N5I9	C12orf45	0	0	0	358	307	0	2595	3119	3081	3102	4448	3326	2.67e-05	4.87361	4.53e-05
Q99933	BAG1	684	0	987	672	0	0	5136	6782	5964	5561	7712	8472	2.67e-05	4.07637	4.54e-05
E9PRG8	C11orf98	3162	3553	4185	2794	7086	4476	53493	59150	83678	64587	70759	59789	2.68e-05	3.95381	4.55e-05
Q8IVV2	LOXHD1	0	0	0	0	0	0	3779	3507	2455	4138	3998	3612	2.69e-05	11.8063	4.57e-05
Q15061	WDR43	0	0	0	0	0	0	6779	6277	9843	7221	8441	8337	2.7e-05	12.9323	4.57e-05
Q8NEY8	PPHLN1	0	0	211	203	590	365	3273	3233	3346	3373	4323	4954	2.71e-05	4.03255	4.6e-05
Q13409	DYNC1I2	242	278	0	0	569	453	3394	5555	6098	5620	5612	5631	2.72e-05	4.36553	4.6e-05
Q9NP66	HMG20A	541	598	0	317	1866	2021	3620	4120	4652	3770	3055	4521	2.72e-05	2.14986	4.61e-05
Q9H490	PIGU	0	0	0	0	930	0	3071	3700	1689	2144	2187	2965	2.78e-05	4.07325	4.69e-05
Q92979	EMG1	4086	4595	5140	4850	10706	8566	109661	157210	163058	120913	159967	165712	2.8e-05	4.52965	4.73e-05
Q9NZ45	CISD1	3727	3797	3742	3674	6697	6028	9508	11041	12032	10380	10930	14884	2.81e-05	1.31351	4.75e-05
Q9H6T3	RPAP3	0	0	0	0	461	0	1537	2146	2517	2794	2898	2667	2.85e-05	4.96234	4.8e-05
P42345	MTOR	0	0	0	0	594	0	1143	2085	1429	1989	2748	2193	2.85e-05	4.2714	4.8e-05
P38935	IGHMBP2	833	0	268	0	331	412	1823	1885	2459	1123	2067	2183	2.88e-05	2.64105	4.85e-05
Q6P161	MRPL54	1409	504	1487	1072	13276	1523	25617	51364	57082	34906	35153	52190	2.93e-05	3.73295	4.94e-05
Q8NDZ4	DIPK2A	0	0	0	0	383	0	2880	3235	4809	4099	3670	4320	2.94e-05	5.88654	4.94e-05
Q5U5Q3	MEX3C	0	0	0	0	0	0	3364	3465	4326	5132	3912	3544	2.97e-05	11.9503	5e-05
Q96MU7	YTHDC1	482	829	1692	1039	2032	1240	3316	6890	5234	4787	6466	6491	2.98e-05	2.18057	5.01e-05
Q96QE5	TEFM	1044	244	0	216	1370	267	8779	15065	10347	10964	10729	12222	3.01e-05	4.43573	5.06e-05
Q9H9A5	CNOT10	1443	966	1954	1307	1923	1957	9219	9609	12440	11193	14141	12604	3.01e-05	2.85642	5.06e-05
Q9NXG2	THUMPD1	0	0	0	0	0	0	1125	1694	1445	1657	1764	1893	3.02e-05	10.6405	5.08e-05
Q9BTC0	DIDO1	589	418	413	412	437	0	3137	4716	3338	4484	3623	4751	3.05e-05	3.40204	5.12e-05
O96000	NDUFB10	493	1095	1440	1527	4651	1806	5321	7447	7103	6400	7558	8166	3.06e-05	1.93036	5.13e-05
O95163	ELP1	0	0	0	0	0	0	1605	1982	1988	2103	1328	2125	3.07e-05	10.8573	5.14e-05
O14548	COX7A2L	0	0	345	0	1403	622	1820	2828	2622	3258	2524	3477	3.09e-05	2.79839	5.17e-05
O60870	KIN	1011	1116	938	1134	2363	1318	17748	14199	22166	18224	22350	22204	3.13e-05	3.88973	5.24e-05
P21127	CDK11B	3900	3442	4644	5195	11803	9286	15191	19838	18446	18458	20884	24145	3.17e-05	1.61153	5.3e-05
P63000	RAC1	4869	2093	2364	2512	5581	3221	7481	9502	7908	8754	8784	10766	3.18e-05	1.36543	5.32e-05
P53803	POLR2K	0	0	0	0	0	0	7798	9428	11058	10540	7725	11702	3.19e-05	13.245	5.33e-05
P47756	CAPZB	18005	18268	21407	18477	29238	20701	31072	36008	39169	40124	38407	42360	3.22e-05	0.848991	5.37e-05
Q9NYP3	DONSON	0	0	0	0	485	0	6645	8269	7716	8131	8572	11175	3.22e-05	6.68465	5.38e-05
Q9BXB5	OSBPL10	250	0	0	0	625	645	1200	1669	1599	2473	2036	1797	3.24e-05	2.81973	5.41e-05
Q9GZT9	EGLN1	0	0	0	0	258	0	4368	4547	4254	4322	2732	4934	3.27e-05	6.57428	5.45e-05
O95758	PTBP3	1957	1502	2258	2383	3421	3204	22695	30018	35554	28377	30252	36939	3.28e-05	3.64148	5.46e-05
O95070	YIF1A	158	111	321	0	997	826	2233	2259	2025	1676	2617	3202	3.29e-05	2.53418	5.49e-05
Q96RR1	TWNK	0	0	0	0	450	0	1835	3219	3489	2842	2792	3324	3.3e-05	5.26226	5.49e-05
Q8TDP1	RNASEH2C	0	0	0	0	0	0	6174	6038	8423	5666	6044	5310	3.35e-05	12.6156	5.58e-05
Q13445	TMED1	0	0	194	0	1123	0	1799	3404	3571	3363	3651	1985	3.43e-05	3.7478	5.71e-05
O43474	KLF4	448	990	666	698	2553	1064	3038	3180	4351	4027	3727	4009	3.43e-05	1.79734	5.71e-05
P62753	RPS6	42295	42695	52453	43931	90275	58124	643232	662660	982009	676921	833370	800119	3.46e-05	3.80153	5.75e-05
P06858	LPL	672	645	952	443	721	963	4037	4500	5813	4905	5703	6351	3.46e-05	2.83035	5.75e-05
Q8WUA4	GTF3C2	0	0	0	0	0	0	4319	5966	6077	4622	6815	6432	3.47e-05	12.4781	5.77e-05
Q9H1C3	GLT8D2	0	0	0	0	1199	0	2044	4073	3786	3294	2347	4500	3.48e-05	4.05607	5.78e-05
P04075	ALDOA	4126	3051	5819	3269	26453	2710	30269	34491	41907	43053	46581	40493	3.5e-05	2.38179	5.8e-05
Q9H8X2	IPPK	0	0	0	0	316	0	2645	3449	3914	4095	2821	4208	3.51e-05	6.03622	5.82e-05
P62714;P67775	PPP2CB;PPP2CA	534	559	850	553	5287	982	6030	7845	7829	7206	8950	9276	3.51e-05	2.42602	5.82e-05
Q9Y5N6	ORC6	0	0	0	0	876	0	3261	4818	4411	6216	4696	3988	3.56e-05	4.95673	5.9e-05
Q93050	ATP6V0A1	0	0	0	0	1018	418	2006	1633	1693	1427	1791	1292	3.61e-05	2.77088	5.97e-05
Q9BWG4	SSBP4	0	91	0	0	0	0	1228	1607	1253	1097	977	1493	3.62e-05	6.30227	5.98e-05
Q96EP5	DAZAP1	2392	1663	1704	1807	3071	1691	55736	69885	85694	59463	74504	84404	3.62e-05	5.12257	5.99e-05
P82921	MRPS21	0	0	0	0	0	0	2103	3505	2920	2848	3233	3558	3.62e-05	11.5641	5.99e-05
Q6UW68	TMEM205	1041	785	1862	1172	4199	2104	6330	10953	7269	11241	7509	10119	3.63e-05	2.25791	6e-05
Q13325	IFIT5	0	0	0	0	0	0	3057	3087	3801	4017	2474	3845	3.64e-05	11.7229	6.01e-05
Q6WRI0	IGSF10	0	0	0	0	0	0	2405	1804	2735	2223	2094	2951	3.65e-05	11.2099	6.02e-05
Q6NTF9	RHBDD2	0	0	0	0	656	434	2909	4050	5301	4099	5310	4483	3.65e-05	4.5766	6.03e-05
Q16363	LAMA4	0	0	0	0	0	0	2253	2414	3129	2232	2099	1931	3.67e-05	11.1941	6.04e-05
P62310	LSM3	874	542	1161	627	3673	1379	23282	29045	26378	33083	28110	39189	3.72e-05	4.43803	6.13e-05
Q5VZE5	NAA35	0	0	0	0	0	0	2433	3236	1846	2662	2382	2525	3.75e-05	11.2958	6.17e-05
Q86US8	SMG6	0	0	0	0	0	0	2959	3682	3115	4439	4119	4601	3.75e-05	11.899	6.17e-05
Q9Y2C4	EXOG	0	0	0	0	0	99	1794	2690	2220	1682	2252	1833	3.79e-05	6.89204	6.24e-05
O60568	PLOD3	1995	2582	3022	1836	4618	2516	30405	52407	49430	47622	44119	50275	3.8e-05	4.04845	6.25e-05
Q7L7X3	TAOK1	0	0	0	0	0	0	1375	1151	1838	1226	1516	1272	3.8e-05	10.4474	6.25e-05
Q6UWP7	LCLAT1	0	0	0	0	1956	0	3028	3574	5179	3313	2850	3761	3.82e-05	3.46763	6.28e-05
Q13769	THOC5	0	0	0	0	0	0	2912	2241	3807	3542	3662	3402	3.83e-05	11.6711	6.28e-05
P78549	NTHL1	0	0	0	0	401	731	3219	5332	6172	5385	5366	6127	3.85e-05	4.7954	6.32e-05
Q460N5	PARP14	0	0	0	0	0	0	3401	5431	4311	3625	4813	3923	3.86e-05	12.0535	6.34e-05
Q9NXX6	NSMCE4A	0	0	0	0	0	0	4218	5656	5697	5660	6359	7439	3.88e-05	12.5113	6.36e-05
Q6P1M9	ARMCX5	0	0	0	0	0	0	3628	2205	3038	2516	2886	3393	3.89e-05	11.5237	6.37e-05
Q8TAP9	MPLKIP	0	0	0	0	0	0	5587	5950	5544	6033	3454	5866	3.9e-05	12.4003	6.38e-05
O75746	SLC25A12	0	0	0	0	610	0	930	1819	1331	1737	1484	973	3.92e-05	3.74758	6.41e-05
O60825	PFKFB2	0	0	0	0	0	0	10373	10249	15722	11241	10588	11043	3.93e-05	13.4939	6.43e-05
Q9NWB6	ARGLU1	10746	9636	9949	13120	22204	19404	36383	38121	31783	48584	33808	47607	3.96e-05	1.4739	6.47e-05
P32780	GTF2H1	0	0	0	0	0	0	1279	2229	2129	2045	1942	2222	3.96e-05	10.9471	6.48e-05
O75179	ANKRD17	9932	11200	11321	11717	16966	18844	22672	27590	27586	29279	24632	32046	3.98e-05	1.03416	6.51e-05
Q02809	PLOD1	1042	482	897	765	2586	1351	47608	81966	81326	69042	70284	77674	3.99e-05	5.90743	6.52e-05
O95202	LETM1	453	0	520	854	2420	1114	2967	3497	4561	3643	4679	4129	4.08e-05	2.129	6.66e-05
Q9NSU2	TREX1	438	266	856	219	727	1035	12110	15307	10069	15859	10886	13824	4.09e-05	4.45982	6.67e-05
Q9Y2Y9	KLF13	272	688	645	735	1376	826	5241	5071	3862	5805	5291	7058	4.11e-05	2.82948	6.69e-05
Q12770	SCAP	0	0	0	0	1456	0	1628	3497	2809	2674	2881	2442	4.12e-05	3.44582	6.7e-05
Q9GZU3	TMEM39B	0	0	0	0	0	0	2925	4917	4062	4026	5006	4690	4.14e-05	12.0604	6.75e-05
Q9NX05	FAM120C	0	0	0	0	0	0	1731	1582	1522	1864	1887	1089	4.17e-05	10.6551	6.79e-05
Q02388	COL7A1	1436	0	0	0	615	0	2129	2974	3334	1901	2590	3243	4.18e-05	2.9748	6.8e-05
Q9NXR1	NDE1	0	0	331	0	742	435	1022	2096	1399	1745	1571	1655	4.18e-05	2.64774	6.8e-05
O60427	FADS1	0	601	158	164	598	936	1458	1846	1370	2161	1804	2188	4.18e-05	2.13615	6.8e-05
O95235	KIF20A	0	0	0	0	0	0	2105	2002	2610	1776	1518	1949	4.2e-05	10.961	6.83e-05
P83369	LSM11	0	0	0	0	0	0	4418	6136	4263	4142	3738	4460	4.21e-05	12.1441	6.83e-05
P16403	H1-2	1311	1350	1848	1330	2269	2227	13017	13014	15922	14049	19573	13352	4.21e-05	3.10425	6.83e-05
Q13426	XRCC4	0	0	0	0	0	0	3319	4178	3858	2676	4650	4086	4.31e-05	11.8897	6.99e-05
Q03519	TAP2	0	362	435	302	1574	972	3378	4161	2302	2901	2732	4102	4.34e-05	2.42272	7.04e-05
O00422	SAP18	0	0	0	166	778	0	7998	10289	9179	12971	9870	12942	4.4e-05	6.05697	7.13e-05
Q5BKY9	FAM133B	1517	1806	1698	1794	3577	2996	5341	5245	5274	4389	6279	6699	4.42e-05	1.31077	7.15e-05
P03928	MT-ATP8	1195	854	792	1339	5663	1753	7785	10850	9536	12321	10246	15586	4.44e-05	2.51516	7.18e-05
Q16880	UGT8	0	0	2033	0	648	321	4695	6834	4444	3559	7728	6949	4.45e-05	3.5075	7.19e-05
P82979	SARNP	696	447	2183	1208	3381	2386	4175	6761	5311	6609	6326	6518	4.47e-05	1.7923	7.22e-05
Q9NVR2	INTS10	0	0	0	0	0	0	4060	4794	6379	4518	5979	6232	4.48e-05	12.3791	7.23e-05
Q68CZ2;Q9HBL0	TNS3;TNS1	0	0	0	0	1575	0	1723	2625	3007	3213	2393	2491	4.51e-05	3.28888	7.28e-05
Q9Y5Z9	UBIAD1	0	0	0	0	1945	1482	4975	4068	4944	5093	3535	7350	4.55e-05	3.12574	7.35e-05
P62873	GNB1	2072	1857	2127	2458	3194	2491	4104	4459	4004	4885	3820	3697	4.69e-05	0.813739	7.56e-05
Q9BQE4	SELENOS	392	1103	325	389	1807	626	2974	3467	3028	4496	4910	2978	4.69e-05	2.23315	7.56e-05
P10620	MGST1	958	1220	2095	793	7265	1607	9066	13366	14669	10715	17538	16009	4.71e-05	2.54473	7.59e-05
Q6ZN04	MEX3B	230	0	417	0	211	0	6469	7527	6371	8729	7444	10270	4.71e-05	5.75964	7.59e-05
Q9H4F1	ST6GALNAC4	0	0	0	0	1571	0	2826	2118	3468	3356	2002	3597	4.74e-05	3.46109	7.63e-05
P26639	TARS1	483	483	1330	557	4812	613	5188	6517	6512	6772	7058	6765	4.77e-05	2.2281	7.68e-05
Q9UET6	FTSJ1	0	0	0	0	0	0	1621	2800	2106	2477	2450	1969	4.8e-05	11.1275	7.72e-05
Q8IUF8	RIOX2	3770	4115	5346	3331	1027	2495	7137	8242	8060	6899	8565	7941	4.88e-05	1.22139	7.84e-05
Q9Y2J2	EPB41L3	0	0	0	0	0	0	4445	4057	3354	3118	3541	2584	4.88e-05	11.7799	7.84e-05
Q96SY0	INTS14	0	0	0	0	0	0	2731	3711	3389	2584	2780	2215	4.91e-05	11.5027	7.89e-05
P13637	ATP1A3	1526	1718	3339	2215	9032	1873	10178	13510	11964	10972	12218	12571	4.95e-05	1.85733	7.95e-05
Q9Y3C7	MED31	0	0	0	0	0	0	1985	2813	2041	3007	2727	2038	5e-05	11.2498	8.03e-05
P24863	CCNC	0	0	0	0	605	0	3404	5037	4299	5797	3490	5080	5.01e-05	5.47135	8.03e-05
A8MWD9;P62308	SNRPGP15;SNRPG	1077	1046	1362	1563	5466	2139	67845	112881	120263	95481	109921	117429	5.01e-05	5.62289	8.04e-05
P55011	SLC12A2	0	0	0	0	2472	1499	3251	4468	4363	5983	6158	5769	5.03e-05	2.91483	8.06e-05
Q9Y4I1	MYO5A	572	680	1078	1290	1311	946	2035	3038	2336	3132	2228	3265	5.03e-05	1.44651	8.06e-05
P0CG13	CHTF8	0	0	149	0	400	132	3035	3905	4909	4686	4632	5601	5.09e-05	5.28406	8.15e-05
P62875	POLR2L	0	0	0	0	0	0	14056	16488	18937	11681	15572	19984	5.1e-05	13.9765	8.15e-05
Q9NQG5	RPRD1B	681	396	991	762	2316	1912	3250	4014	4705	3622	5105	3611	5.11e-05	1.78281	8.17e-05
Q49AG3	ZBED5	0	0	0	0	867	0	1587	1223	1731	1896	1006	1405	5.13e-05	3.3413	8.2e-05
Q14677	CLINT1	2098	1804	2475	2744	3515	3054	7680	9986	10830	12297	9036	12182	5.16e-05	1.98213	8.24e-05
O95243	MBD4	0	0	0	0	0	0	2406	2717	2707	3143	2638	3967	5.21e-05	11.5165	8.32e-05
Q9NXE4	SMPD4	540	555	1141	937	2301	1842	3735	4181	3365	3404	4009	5323	5.28e-05	1.71375	8.42e-05
A0JLT2	MED19	0	0	0	0	0	0	2996	4570	4676	3460	4175	5133	5.36e-05	12.0253	8.54e-05
Q96J84	KIRREL1	803	263	825	334	1920	0	2974	3835	4748	4634	5157	2713	5.37e-05	2.53517	8.56e-05
Q6PML9	SLC30A9	0	387	0	0	0	0	2640	2404	2783	2327	4003	2850	5.39e-05	5.43546	8.58e-05
Q8WXX5	DNAJC9	0	0	0	0	0	0	1693	2882	2598	2142	2020	2060	5.42e-05	11.1244	8.63e-05
Q6I9Y2	THOC7	0	0	0	0	324	0	4923	8276	8669	8855	7233	8720	5.44e-05	7.14407	8.66e-05
O15047	SETD1A	0	0	0	0	0	0	5340	7727	8474	7342	6528	5243	5.45e-05	12.7261	8.66e-05
Q15554	TERF2	0	0	0	0	0	0	2980	4610	4404	4616	3459	5145	5.5e-05	12.037	8.74e-05
Q7Z7H5	TMED4	0	292	0	0	2340	1113	4281	6092	6210	4621	9133	5561	5.58e-05	3.25856	8.87e-05
O75128	COBL	995	1132	746	1189	1335	1575	4074	3983	3425	4884	5216	5473	5.63e-05	1.95501	8.94e-05
Q8WV22	NSMCE1	0	0	0	0	0	0	2049	3425	3768	3786	3269	3465	5.68e-05	11.6855	9.02e-05
O60832	DKC1	2305	1231	1110	1037	1445	1087	11633	17939	13426	18443	12763	15755	5.69e-05	3.45188	9.02e-05
Q9BRX9	WDR83	0	358	421	0	959	0	1541	1121	2042	1857	1757	1524	5.69e-05	2.49655	9.03e-05
Q7Z5Q1	CPEB2	0	0	0	687	0	1160	2052	1578	2284	1578	1790	2278	5.71e-05	2.64121	9.05e-05
Q9NXV6	CDKN2AIP	5571	1264	1287	1500	644	896	5826	8807	7903	7961	7658	9755	5.83e-05	2.10096	9.24e-05
P55081	MFAP1	2493	4326	4312	4195	8268	7006	9875	10943	11887	12495	11706	13345	5.83e-05	1.1987	9.24e-05
Q8NCW6	GALNT11	0	0	0	0	0	0	1791	1126	1805	1256	1429	1304	5.88e-05	10.5037	9.31e-05
Q9NVP1	DDX18	2443	1031	2859	1255	2416	868	9548	17841	16373	16028	15359	17988	5.92e-05	3.09794	9.36e-05
[truncated: 1,163 more rows]
