# Supplementary material for: TDP-43 and other hnRNPs regulate cryptic exon inclusion of a key ALS/FTD risk gene, UNC13A
Source: PLoS Biol. 2023 Mar 17;21(3):e3002028. doi: 10.1371/journal.pbio.3002028 (PMC10057836; doi:10.1371/journal.pbio.3002028)
Supplement: S2 Table — (XLSX) [file pbio.3002028.s011.xlsx]

## Sheet: Figure S2A
ID	Description	GeneRatio	BgRatio	pvalue	p.adjust	qvalue	geneID	Count	group
GO:0016071	GO:0016071	mRNA metabolic process	404/2403	426/2928	7.79493e-17	1.95575e-13	1.90771e-13	CSTF3/PPIE/PPP4R2/ZCCHC8/EDC3/WDR33/LSM1/TSEN15/TAF10/LSM7/CPSF3/EXOSC8/AKAP17A/LSM11/SMG8/METTL14/BUD13/GEMIN7/TSEN2/SMG6/CDC40/TRMT61A/SETX/THOC5/CWC15/SYMPK/RBM19/TAF8/ZFP36L2/TUT4/CRNKL1/TXNL4A/MEX3D/SMG9/SECISBP2/NBAS/POLR2I/PRKACA/HELZ2/CWC22/RNH1/KHSRP/RAMAC/CPSF1/THOC7/EIF3E/STRAP/CBLL1/CSDE1/LSM2/PATL1/PRKRIP1/TARDBP/HNRNPH1/HNRNPD/NSUN2/LSM4/SNRNP70/SAP18/DBR1/PTCD2/ZNF830/LSM6/HNRNPU/G…	404	go_bp
GO:0006397	GO:0006397	mRNA processing	305/2403	321/2928	4.56818e-13	5.73078e-10	5.59001e-10	CSTF3/PPIE/PPP4R2/ZCCHC8/WDR33/LSM1/TSEN15/LSM7/CPSF3/AKAP17A/LSM11/METTL14/BUD13/GEMIN7/TSEN2/CDC40/SETX/THOC5/CWC15/SYMPK/RBM19/CRNKL1/TXNL4A/PRKACA/CWC22/KHSRP/RAMAC/CPSF1/THOC7/STRAP/LSM2/PRKRIP1/TARDBP/HNRNPH1/LSM4/SNRNP70/SAP18/DBR1/PTCD2/ZNF830/LSM6/HNRNPU/GEMIN5/SNRPE/WTAP/SNRPA/TSEN34/SCAF1/SART3/NELFE/SCAF4/HNRNPH3/SRPK2/SNRPB/SYNCRIP/MTREX/SNRPD2/RBM3/NCBP3/CSTF2/SUGP2/CLP1/LSM10/HNRNP…	305	go_bp
GO:0008380	GO:0008380	RNA splicing	266/2403	282/2928	2.53323e-10	2.11863e-07	2.06658e-07	PPIE/PPP4R2/ZCCHC8/LSM1/TSEN15/LSM7/AKAP17A/METTL14/BUD13/GEMIN7/TSEN2/CDC40/SETX/THOC5/CWC15/RBM19/CRNKL1/TXNL4A/RBM12B/TMBIM6/CWC22/KHSRP/THOC7/STRAP/LSM2/PRKRIP1/TARDBP/HNRNPH1/LSM4/SNRNP70/SAP18/DBR1/ZNF830/LSM6/HNRNPU/GEMIN5/SNRPE/WTAP/SNRPA/TSEN34/SCAF1/SART3/HNRNPH3/SRPK2/AHNAK/SNRPB/SYNCRIP/MTREX/SNRPD2/RBM3/SUGP2/CLP1/LSM10/HNRNPA1/NCL/HNRNPF/NCBP1/SNU13/ESRP2/SRRM1/BUD31/SNRPD3/DAZAP1/H…	266	go_bp
GO:0000375	GO:0000375	RNA splicing, via transesterification reactions	202/2403	212/2928	3.14029e-09	1.96975e-06	1.92136e-06	PPIE/ZCCHC8/LSM1/LSM7/METTL14/BUD13/GEMIN7/CDC40/SETX/CWC15/RBM19/CRNKL1/TXNL4A/CWC22/KHSRP/STRAP/LSM2/HNRNPH1/LSM4/SNRNP70/SAP18/DBR1/LSM6/HNRNPU/GEMIN5/SNRPE/WTAP/SNRPA/SART3/HNRNPH3/SRPK2/SNRPB/SYNCRIP/MTREX/SNRPD2/RBM3/HNRNPA1/NCL/HNRNPF/NCBP1/SNU13/ESRP2/SRRM1/BUD31/SNRPD3/DAZAP1/HNRNPA3/GEMIN4/PRPF4/PRPF31/PRPF19/SNRPF/ALYREF/THRAP3/ZCRB1/RBM10/SMN1/SRSF9/DDX1/SNRNP200/NCBP2/HNRNPA2B1/QKI/S…	202	go_bp
GO:0000377	GO:0000377	RNA splicing, via transesterification reactions with bulged adenosine as nucleophile	198/2403	208/2928	6.02086e-09	2.51772e-06	2.45588e-06	PPIE/ZCCHC8/LSM7/METTL14/BUD13/GEMIN7/CDC40/SETX/CWC15/RBM19/CRNKL1/TXNL4A/CWC22/STRAP/LSM2/HNRNPH1/LSM4/SNRNP70/SAP18/DBR1/LSM6/HNRNPU/GEMIN5/SNRPE/WTAP/SNRPA/SART3/HNRNPH3/SRPK2/SNRPB/SYNCRIP/MTREX/SNRPD2/RBM3/HNRNPA1/NCL/HNRNPF/NCBP1/SNU13/ESRP2/SRRM1/BUD31/SNRPD3/DAZAP1/HNRNPA3/GEMIN4/PRPF4/PRPF31/PRPF19/SNRPF/ALYREF/THRAP3/ZCRB1/RBM10/SMN1/SRSF9/DDX1/SNRNP200/NCBP2/HNRNPA2B1/QKI/SRPK1/SMU1/S…	198	go_bp
GO:0000398	GO:0000398	mRNA splicing, via spliceosome	198/2403	208/2928	6.02086e-09	2.51772e-06	2.45588e-06	PPIE/ZCCHC8/LSM7/METTL14/BUD13/GEMIN7/CDC40/SETX/CWC15/RBM19/CRNKL1/TXNL4A/CWC22/STRAP/LSM2/HNRNPH1/LSM4/SNRNP70/SAP18/DBR1/LSM6/HNRNPU/GEMIN5/SNRPE/WTAP/SNRPA/SART3/HNRNPH3/SRPK2/SNRPB/SYNCRIP/MTREX/SNRPD2/RBM3/HNRNPA1/NCL/HNRNPF/NCBP1/SNU13/ESRP2/SRRM1/BUD31/SNRPD3/DAZAP1/HNRNPA3/GEMIN4/PRPF4/PRPF31/PRPF19/SNRPF/ALYREF/THRAP3/ZCRB1/RBM10/SMN1/SRSF9/DDX1/SNRNP200/NCBP2/HNRNPA2B1/QKI/SRPK1/SMU1/S…	198	go_bp
GO:0034660	GO:0034660	ncRNA metabolic process	280/2403	303/2928	5.51317e-08	1.97608e-05	1.92754e-05	POLR2L/ZCCHC8/INTS8/WDR43/SNAPC4/METTL15/TSEN15/DTD1/GTF3C2/INTS10/INTS11/ERI3/EXOSC8/NOP10/SNAPC5/TSEN2/UTP3/NOL9/TRMT61A/PELP1/UTP6/INTS14/RPP25/MPHOSPH6/LAS1L/FTSJ1/INTS5/TUT4/ELP1/THUMPD1/TARBP1/SNAPC3/KRI1/ELP3/RPP14/ZCCHC4/KHSRP/TSN/NAF1/POP4/POLR1G/RPP38/QARS1/IARS1/POP7/EPRS1/DARS1/NOP14/NSUN2/RARS1/KARS1/INTS4/SARS2/ERCC2/IPPK/NOP53/LSM6/POLR1B/RPP25L/POLR1E/GTF3C3/TSEN34/YARS2/ZNHIT6/RP…	280	go_bp
GO:0006417	GO:0006417	regulation of translation	189/2403	201/2928	2.93526e-07	9.1659e-05	8.94074e-05	LSM14A/LSM1/EIF4A2/EXOSC8/EIF2B2/METTL14/UNK/GUF1/MALSU1/RPS6KB2/USP16/ZFP36L2/ZNF385A/TUT4/MEX3D/SECISBP2/RMND1/ZCCHC4/KHSRP/EIF3E/EIF3B/EIF3H/EIF2B4/EIF3D/CSDE1/PATL1/EPRS1/TARDBP/EIF3K/HNRNPD/LSM14B/HNRNPU/GEMIN5/CAPRIN1/EIF4G1/SYNCRIP/RBM3/ILF3/RCC1L/TARBP2/NCL/PLD1/EIF2S1/NCBP1/EIF2S3/MTG1/CNOT7/LRPPRC/DDX6/EIF2AK2/EIF4E/PUS7/EXOSC5/DDX3X/NAT10/PA2G4/DDX1/SRP9/NCBP2/FASTKD2/QKI/LARP4/EIF2A/N…	189	go_bp
GO:0006401	GO:0006401	RNA catabolic process	148/2403	155/2928	3.28789e-07	9.1659e-05	8.94074e-05	ZCCHC8/EDC3/LSM1/RNASEH2C/LSM7/EXOSC8/SMG8/METTL14/SMG6/ZFP36L2/TUT4/MEX3D/SMG9/SECISBP2/NBAS/HELZ2/RNASEH1/RNH1/KHSRP/EIF3E/NAF1/CSDE1/LSM2/PATL1/TARDBP/HNRNPD/NSUN2/LSM4/LSM6/HNRNPU/APEX1/POP1/DIS3L/GTPBP1/SYNCRIP/MTREX/HNRNPA0/NCBP1/CNOT7/SLIRP/SKIV2L/LRPPRC/HNRNPAB/EXOSC5/THRAP3/ZCCHC17/RBM10/FEN1/NCBP2/FASTKD2/MTPAP/SERBP1/EXOSC6/CIRBP/MRPL44/DDX5/LARP1/EDC4/PNPT1/XRN2/DDX49/DHX9/SND1/CELF1/…	148	go_bp
GO:2000112	GO:2000112	regulation of cellular macromolecule biosynthetic process	200/2403	214/2928	5.27179e-07	0.000132269	0.00012902	LSM14A/LSM1/EIF4A2/POMT1/EXOSC8/EIF2B2/METTL14/UNK/GUF1/MALSU1/RPS6KB2/USP16/ZFP36L2/ZNF385A/TUT4/MEX3D/SECISBP2/RMND1/ZCCHC4/KHSRP/EIF3E/EIF3B/EIF3H/EIF2B4/EIF3D/CSDE1/PATL1/EPRS1/TARDBP/EIF3K/HNRNPD/LSM14B/HNRNPU/GEMIN5/CAPRIN1/EIF4G1/SYNCRIP/RBM3/ILF3/RCC1L/TARBP2/NCL/PLD1/EIF2S1/NCBP1/EIF2S3/MTG1/CNOT7/LRPPRC/GOLGA2/DDX6/EIF2AK2/EIF4E/PUS7/EXOSC5/DDX3X/NAT10/PA2G4/DDX1/SRP9/NCBP2/FASTKD2/QKI/…	200	go_bp
GO:0019439	GO:0019439	aromatic compound catabolic process	166/2403	176/2928	9.0712e-07	0.000167006	0.000162903	ZCCHC8/EDC3/LSM1/RNASEH2C/LSM7/MUS81/EXOSC8/SMG8/METTL14/SMG6/NEIL2/MBD4/ZFP36L2/TUT4/MEX3D/SMG9/SECISBP2/NBAS/HELZ2/MGAT1/RNASEH1/RNH1/KHSRP/EIF3E/NAF1/EXOG/CSDE1/LSM2/PATL1/TARDBP/OGG1/HNRNPD/NSUN2/LSM4/LSM6/HNRNPU/APEX1/POP1/DIS3L/GTPBP1/SYNCRIP/MTREX/HNRNPA0/NCBP1/CNOT7/SLIRP/SKIV2L/LRPPRC/HNRNPAB/EXOSC5/THRAP3/ZCCHC17/RBM10/FEN1/NTHL1/NCBP2/FASTKD2/MTPAP/SERBP1/EXOSC6/CIRBP/MRPL44/DDX5/LARP1…	166	go_bp
GO:0044270	GO:0044270	cellular nitrogen compound catabolic process	166/2403	176/2928	9.0712e-07	0.000167006	0.000162903	ZCCHC8/EDC3/LSM1/RNASEH2C/LSM7/MUS81/EXOSC8/SMG8/METTL14/SMG6/NEIL2/MBD4/ZFP36L2/TUT4/MEX3D/SMG9/SECISBP2/NBAS/HELZ2/MGAT1/RNASEH1/RNH1/KHSRP/EIF3E/NAF1/EXOG/CSDE1/LSM2/PATL1/TARDBP/OGG1/HNRNPD/NSUN2/LSM4/LSM6/HNRNPU/APEX1/POP1/DIS3L/GTPBP1/SYNCRIP/MTREX/HNRNPA0/NCBP1/CNOT7/SLIRP/SKIV2L/LRPPRC/HNRNPAB/EXOSC5/THRAP3/ZCCHC17/RBM10/FEN1/NTHL1/NCBP2/FASTKD2/MTPAP/SERBP1/EXOSC6/CIRBP/MRPL44/DDX5/LARP1…	166	go_bp
GO:1901361	GO:1901361	organic cyclic compound catabolic process	166/2403	176/2928	9.0712e-07	0.000167006	0.000162903	ZCCHC8/EDC3/LSM1/RNASEH2C/LSM7/MUS81/EXOSC8/SMG8/METTL14/SMG6/NEIL2/MBD4/ZFP36L2/TUT4/MEX3D/SMG9/SECISBP2/NBAS/HELZ2/MGAT1/RNASEH1/RNH1/KHSRP/EIF3E/NAF1/EXOG/CSDE1/LSM2/PATL1/TARDBP/OGG1/HNRNPD/NSUN2/LSM4/LSM6/HNRNPU/APEX1/POP1/DIS3L/GTPBP1/SYNCRIP/MTREX/HNRNPA0/NCBP1/CNOT7/SLIRP/SKIV2L/LRPPRC/HNRNPAB/EXOSC5/THRAP3/ZCCHC17/RBM10/FEN1/NTHL1/NCBP2/FASTKD2/MTPAP/SERBP1/EXOSC6/CIRBP/MRPL44/DDX5/LARP1…	166	go_bp
GO:0034248	GO:0034248	regulation of cellular amide metabolic process	196/2403	210/2928	9.31878e-07	0.000167006	0.000162903	LSM14A/LSM1/EIF4A2/EXOSC8/EIF2B2/METTL14/UNK/GUF1/MALSU1/RPS6KB2/USP16/ZFP36L2/ZNF385A/TUT4/MEX3D/SECISBP2/RMND1/PDK3/ZCCHC4/KHSRP/EIF3E/EIF3B/EIF3H/EIF2B4/EIF3D/CSDE1/PATL1/SP1/EPRS1/TARDBP/EIF3K/HNRNPD/LSM14B/HNRNPU/GEMIN5/CAPRIN1/EIF4G1/SYNCRIP/RBM3/ILF3/RCC1L/TARBP2/NCL/PLD1/EIF2S1/NCBP1/EIF2S3/MTG1/CNOT7/LRPPRC/DDX6/EIF2AK2/EIF4E/PUS7/EXOSC5/DDX3X/NAT10/PA2G4/DDX1/SRP9/NCBP2/FASTKD2/QKI/LARP…	196	go_bp
GO:0046700	GO:0046700	heterocycle catabolic process	165/2403	175/2928	1.05464e-06	0.000176407	0.000172073	ZCCHC8/EDC3/LSM1/RNASEH2C/LSM7/MUS81/EXOSC8/SMG8/METTL14/SMG6/NEIL2/MBD4/ZFP36L2/TUT4/MEX3D/SMG9/SECISBP2/NBAS/HELZ2/MGAT1/RNASEH1/RNH1/KHSRP/EIF3E/NAF1/EXOG/CSDE1/LSM2/PATL1/TARDBP/OGG1/HNRNPD/NSUN2/LSM4/LSM6/HNRNPU/APEX1/POP1/DIS3L/GTPBP1/SYNCRIP/MTREX/HNRNPA0/NCBP1/CNOT7/SLIRP/SKIV2L/LRPPRC/HNRNPAB/EXOSC5/THRAP3/ZCCHC17/RBM10/FEN1/NTHL1/NCBP2/FASTKD2/MTPAP/SERBP1/EXOSC6/CIRBP/MRPL44/DDX5/LARP1…	165	go_bp
GO:0034655	GO:0034655	nucleobase-containing compound catabolic process	162/2403	172/2928	1.65341e-06	0.000259276	0.000252907	ZCCHC8/EDC3/LSM1/RNASEH2C/LSM7/MUS81/EXOSC8/SMG8/METTL14/SMG6/NEIL2/MBD4/ZFP36L2/TUT4/MEX3D/SMG9/SECISBP2/NBAS/HELZ2/MGAT1/RNASEH1/RNH1/KHSRP/EIF3E/NAF1/EXOG/CSDE1/LSM2/PATL1/TARDBP/OGG1/HNRNPD/NSUN2/LSM4/LSM6/HNRNPU/APEX1/POP1/DIS3L/GTPBP1/SYNCRIP/MTREX/HNRNPA0/NCBP1/CNOT7/SLIRP/SKIV2L/LRPPRC/HNRNPAB/EXOSC5/THRAP3/ZCCHC17/RBM10/FEN1/NTHL1/NCBP2/FASTKD2/MTPAP/SERBP1/EXOSC6/CIRBP/MRPL44/DDX5/LARP1…	162	go_bp
GO:0010608	GO:0010608	post-transcriptional regulation of gene expression	231/2403	251/2928	2.40777e-06	0.000355358	0.000346629	LSM14A/LSM1/EIF4A2/EXOSC8/EIF2B2/METTL14/UNK/GUF1/MALSU1/RPS6KB2/USP16/ZFP36L2/ZNF385A/TUT4/MEX3D/SECISBP2/RMND1/MARF1/ZCCHC4/KHSRP/TSN/EIF3E/NAF1/EIF3B/EIF3H/EIF2B4/EIF3D/CSDE1/PATL1/EPRS1/TARDBP/EIF3K/HNRNPD/NSUN2/LSM14B/HNRNPU/GEMIN5/APEX1/CAPRIN1/EIF4G1/SYNCRIP/RBM3/ILF3/RCC1L/TARBP2/NCL/PLD1/HNRNPA0/EIF2S1/NCBP1/EIF2S3/MTG1/CNOT7/ZC3H7B/LRPPRC/DDX6/EIF2AK2/EIF4E/PUS7/EXOSC5/THRAP3/ZCCHC17/DD…	231	go_bp
GO:1903311	GO:1903311	regulation of mRNA metabolic process	159/2403	169/2928	2.58257e-06	0.000359982	0.000351139	LSM1/EXOSC8/METTL14/ZFP36L2/TUT4/MEX3D/SECISBP2/NBAS/CWC22/KHSRP/CSDE1/PATL1/TARDBP/HNRNPD/SNRNP70/SAP18/PTCD2/HNRNPU/WTAP/SNRPA/APEX1/NELFE/SRPK2/GTPBP1/SYNCRIP/RBM3/HNRNPA1/NCL/HNRNPA0/NCBP1/CNOT7/SRRM1/DAZAP1/HNRNPAB/PRPF19/EXOSC5/THRAP3/RBM10/SRSF9/SLTM/NCBP2/HNRNPA2B1/FASTKD2/QKI/SRPK1/SMU1/SAFB/SERBP1/CIRBP/DDX5/LARP1/PNPT1/TIA1/RBM5/RBMX/KHDRBS1/DHX9/RBM15B/CELF1/SF3B4/DDX17/SRSF7/HNRNPL/C…	159	go_bp
GO:0006402	GO:0006402	mRNA catabolic process	123/2403	129/2928	4.68147e-06	0.0006182	0.000603014	EDC3/LSM1/LSM7/EXOSC8/SMG8/METTL14/SMG6/ZFP36L2/TUT4/MEX3D/SMG9/SECISBP2/NBAS/HELZ2/RNH1/KHSRP/EIF3E/CSDE1/LSM2/PATL1/TARDBP/HNRNPD/LSM4/LSM6/HNRNPU/APEX1/GTPBP1/SYNCRIP/HNRNPA0/NCBP1/CNOT7/SKIV2L/HNRNPAB/EXOSC5/THRAP3/RBM10/NCBP2/FASTKD2/MTPAP/SERBP1/EXOSC6/CIRBP/DDX5/LARP1/EDC4/PNPT1/XRN2/DHX9/SND1/CELF1/SUPV3L1/UPF1/DHX36/EXOSC7/PABPC1/FASTKD3/FUS/PABPC4/RC3H1/YBX1/ZC3HAV1/CASC3/EXOSC3/TBRG4/M…	123	go_bp
GO:0034470	GO:0034470	ncRNA processing	225/2403	245/2928	5.17328e-06	0.000648988	0.000633046	ZCCHC8/INTS8/WDR43/METTL15/TSEN15/INTS10/INTS11/ERI3/EXOSC8/NOP10/TSEN2/UTP3/NOL9/TRMT61A/PELP1/UTP6/INTS14/RPP25/MPHOSPH6/LAS1L/FTSJ1/INTS5/TUT4/ELP1/THUMPD1/TARBP1/KRI1/ELP3/RPP14/ZCCHC4/TSN/NAF1/POP4/RPP38/POP7/NOP14/NSUN2/KARS1/INTS4/ERCC2/NOP53/LSM6/RPP25L/TSEN34/ZNHIT6/RPP40/POP1/ERI1/SIRT7/MTREX/CLP1/IMP3/TARBP2/MRM3/POLR3K/SNU13/MTFMT/MTERF4/FCF1/ZC3H7B/TFB1M/GEMIN4/RRP36/PUS7/EXOSC5/TRMT…	225	go_bp

## Sheet: Figure S2B
ID	Description	GeneRatio	BgRatio	pvalue	p.adjust	qvalue	geneID	Count	group
GO:0140098	GO:0140098	catalytic activity, acting on RNA	199/2469	210/3000	3.02685e-08	1.29852e-05	1.18206e-05	POLR3E/POLR2L/POLR2K/EDC3/METTL15/EIF4A2/DTD1/CPSF3/INTS11/ERI3/METTL14/DHX33/CRCP/TSEN2/SMG6/TRMT61A/DDX60/RPP25/FTSJ1/TUT4/EXD2/POLR3H/TARBP1/POLR2I/HELZ2/RNASEH1/POLR3D/RPP14/ZCCHC4/POP4/EXOG/POLR1G/RPP38/QARS1/IARS1/POP7/EPRS1/DARS1/EXO1/NSUN2/RARS1/KARS1/POLR2C/SARS2/POLR1D/ISG20L2/DBR1/POLR1B/POLR1E/TSEN34/APEX1/RAD54B/YARS2/RPP40/VARS1/POP1/ERI1/DIS3L/POLR1C/MTREX/TRMT2A/MRM3/LARS1/POLR3K/…	199	go_mf
GO:0140640	GO:0140640	catalytic activity, acting on a nucleic acid	275/2469	297/3000	7.51606e-08	1.6122e-05	1.46761e-05	POLR3E/POLR2L/POLR2K/EDC3/METTL15/POLK/EIF4A2/DTD1/CPSF3/DSCC1/MUS81/INTS11/ERI3/TERF2/METTL14/DHX33/CRCP/TSEN2/SMG6/TRMT61A/SETX/NEIL2/MBD4/DDX60/RPP25/CHD3/FTSJ1/CHD4/TUT4/EXD2/XRCC3/TOP1MT/POLR3H/TARBP1/RAD51C/POLR2I/ERCC4/POLD3/HELZ2/RNASEH1/POLR3D/RPP14/ZCCHC4/NAV2/POP4/EXOG/POLR1G/RPP38/QARS1/IARS1/POP7/EPRS1/DARS1/POLE/OGG1/EXO1/NSUN2/RARS1/KARS1/ERCC3/POLR2C/SARS2/ERCC2/POLR1D/ISG20L2/DBR…	275	go_mf
GO:0003729	GO:0003729	mRNA binding	183/2469	194/3000	3.41378e-07	4.88171e-05	4.4439e-05	CSTF3/PPIE/LSM14A/EDC3/EXOSC8/RBM47/METTL14/DHX33/UNK/CDC40/THOC5/ZFP36L2/ZNF385A/MEX3D/SECISBP2/MARF1/KHSRP/HDLBP/FUBP1/CPSF1/EIF3A/TSN/EIF3D/STRAP/TARDBP/HNRNPD/LSM14B/SNRNP70/HNRNPU/GEMIN5/EIF4G1/SYNCRIP/NCBP3/ILF3/CSTF2/NCL/PCF11/HNRNPA0/NCBP1/EIF2S2/ESRP2/DAZAP1/G3BP1/HNRNPA3/HNRNPAB/DDX6/ALYREF/DDX3X/FUBP3/G3BP2/NCBP2/HNRNPA2B1/QKI/LARP4/EIF2A/SERBP1/SRSF5/CRYZ/CIRBP/DDX5/EIF4G2/LARP1/TIA1/…	183	go_mf
GO:0045182	GO:0045182	translation regulator activity	76/2469	78/3000	3.35641e-05	0.00359975	0.00327692	EIF4A2/EIF2B2/GTPBP2/MARF1/EIF3L/EIF3A/EIF3F/EIF3E/EIF3B/EIF3H/EIF2B4/EIF3D/EIF3I/EIF2D/EIF3K/EEF1G/EIF4G1/GTPBP1/EIF2B1/EEF1D/EIF3M/EIF2S1/EIF2S2/EIF2S3/EEF1B2/EIF2AK2/EIF4E/EIF2A/CIRBP/ABCF1/EIF4G2/EIF3G/LARP1/EIF2B3/EIF4G3/HBS1L/EIF5B/EIF4H/CELF1/RPS9/PABPC1/EEFSEC/SHMT2/RPL22/DHX29/IGF2BP1/TIAL1/EEF1A2/IGF2BP3/EIF4A3/EEF1A1/EIF4B/IREB2/SAMD4B/SHMT1/FXR1/EIF3J/FXR2/GCN1/FMR1/EIF4A1/MRPL58/AGO2…	76	go_mf
GO:0003724	GO:0003724	RNA helicase activity	54/2469	55/3000	0.000261319	0.0186843	0.0170087	EIF4A2/DHX33/DDX60/HELZ2/RAD54B/MTREX/DDX58/SKIV2L/G3BP1/DHX40/DDX6/DHX57/DDX3X/DDX1/SNRNP200/DHX16/DDX5/DDX23/DDX50/DDX49/DHX9/DHX15/DDX28/SUPV3L1/DDX17/DDX56/DDX55/DDX20/UPF1/YTHDC2/DDX21/DHX36/DHX38/DDX47/DDX52/AQR/DDX41/DHX29/EIF4A3/DDX31/DHX34/DDX27/MOV10/DHX8/DDX18/DDX42/DHX37/EIF4A1/IGHMBP2/DDX39B/DHX35/DDX24/DHX30/DDX46	54	go_mf
GO:0008186	GO:0008186	ATP-dependent activity, acting on RNA	54/2469	55/3000	0.000261319	0.0186843	0.0170087	EIF4A2/DHX33/DDX60/HELZ2/RAD54B/MTREX/DDX58/SKIV2L/G3BP1/DHX40/DDX6/DHX57/DDX3X/DDX1/SNRNP200/DHX16/DDX5/DDX23/DDX50/DDX49/DHX9/DHX15/DDX28/SUPV3L1/DDX17/DDX56/DDX55/DDX20/UPF1/YTHDC2/DDX21/DHX36/DHX38/DDX47/DDX52/AQR/DDX41/DHX29/EIF4A3/DDX31/DHX34/DDX27/MOV10/DHX8/DDX18/DDX42/DHX37/EIF4A1/IGHMBP2/DDX39B/DHX35/DDX24/DHX30/DDX46	54	go_mf
GO:0140101	GO:0140101	catalytic activity, acting on a tRNA	53/2469	54/3000	0.000313304	0.0192011	0.0174791	DTD1/TSEN2/TRMT61A/RPP25/FTSJ1/TARBP1/RPP14/POP4/RPP38/QARS1/IARS1/POP7/EPRS1/DARS1/NSUN2/RARS1/KARS1/SARS2/TSEN34/YARS2/RPP40/VARS1/POP1/LARS1/MTFMT/HARS2/HARS1/DARS2/TRMT1L/FARS2/LRRC47/MARS1/TRMT10C/DUS3L/RPP30/YARS1/CDKAL1/PRORP/PTRH2/SARS1/ELAC2/TRMT1/PTRH1/TRMT61B/WARS2/TRMT2B/PUS1/FARSB/MRPL58/FARSA/NARS1/TARS1/TARS2	53	go_mf
GO:0016741	GO:0016741	transferase activity, transferring one-carbon groups	52/2469	53/3000	0.000375494	0.0201358	0.01833	METTL15/SETD1A/METTL14/TRMT61A/ASH2L/SUZ12/FTSJ1/SETD3/DOT1L/NSD2/TARBP1/ZCCHC4/NSUN2/FAM98B/EED/TRMT2A/MRM3/MTFMT/TFB1M/TRMT1L/DNMT1/NSUN5/EMG1/DIMT1/TRMT10C/WDR5/TFB2M/RNMT/MRM2/FBL/FAM98A/SHMT2/METTL16/BUD23/TRMT1/PRMT1/TRMT112/SHMT1/ICMT/TRMT61B/WDR82/MEPCE/TRMT2B/NSUN4/PRMT5/CMTR1/CAD/ATIC/METTL17/FTSJ3/MRM1/SETD2	52	go_mf
GO:0003730	GO:0003730	mRNA 3'-UTR binding	58/2469	60/3000	0.000737635	0.0316446	0.0288066	EXOSC8/ZFP36L2/ZNF385A/MEX3D/SECISBP2/KHSRP/CPSF1/TARDBP/HNRNPD/HNRNPU/GEMIN5/ILF3/HNRNPA0/DAZAP1/HNRNPA2B1/LARP4/SERBP1/CRYZ/CIRBP/DDX5/LARP1/TIA1/CELF1/RBMS3/NHP2/DHX36/PABPC1/FUS/PABPC4/RC3H1/RBMS2/AUH/IGF2BP1/RNF20/RPS7/TIAL1/IGF2BP3/YBX3/ELAVL1/NUDT21/TAF15/RBM4/RNPS1/EXOSC4/EXOSC9/FXR1/LARP4B/FXR2/FMR1/CCT5/PUM2/PUM1/CPEB2/RNF40/ZFP36L1/CPEB4/RSL1D1/HNRNPC	58	go_mf
GO:0090079	GO:0090079	translation regulator activity, nucleic acid binding	58/2469	60/3000	0.000737635	0.0316446	0.0288066	EIF4A2/EIF2B2/GTPBP2/EIF3L/EIF3A/EIF3F/EIF3E/EIF3B/EIF3H/EIF2B4/EIF3D/EIF3I/EIF2D/EIF3K/EEF1G/EIF4G1/GTPBP1/EIF2B1/EEF1D/EIF3M/EIF2S1/EIF2S2/EIF2S3/EEF1B2/EIF4E/EIF2A/ABCF1/EIF4G2/EIF3G/LARP1/EIF2B3/EIF4G3/HBS1L/EIF5B/EIF4H/CELF1/PABPC1/EEFSEC/SHMT2/DHX29/EEF1A2/EEF1A1/EIF4B/SHMT1/EIF3J/GCN1/EIF4A1/MRPL58/AGO2/CPEB2/EIF6/ETF1/CPEB4/EIF4E2/RPS27L/PURA/EIF2B5/TUFM	58	go_mf
GO:0008168	GO:0008168	methyltransferase activity	47/2469	48/3000	0.000923087	0.0360004	0.0327718	METTL15/SETD1A/METTL14/TRMT61A/ASH2L/SUZ12/FTSJ1/SETD3/DOT1L/NSD2/TARBP1/ZCCHC4/NSUN2/FAM98B/EED/TRMT2A/MRM3/TFB1M/TRMT1L/DNMT1/NSUN5/EMG1/DIMT1/TRMT10C/WDR5/TFB2M/RNMT/MRM2/FBL/FAM98A/METTL16/BUD23/TRMT1/PRMT1/TRMT112/ICMT/TRMT61B/WDR82/MEPCE/TRMT2B/NSUN4/PRMT5/CMTR1/METTL17/FTSJ3/MRM1/SETD2	47	go_mf
GO:0003743	GO:0003743	translation initiation factor activity	35/2469	35/3000	0.00104788	0.0374616	0.034102	EIF4A2/EIF2B2/EIF3L/EIF3A/EIF3F/EIF3E/EIF3B/EIF3H/EIF2B4/EIF3D/EIF3I/EIF2D/EIF3K/EIF4G1/EIF2B1/EIF3M/EIF2S1/EIF2S2/EIF2S3/EIF4E/EIF2A/EIF4G2/EIF3G/EIF2B3/EIF4G3/EIF5B/EIF4H/DHX29/EIF4B/EIF3J/EIF4A1/AGO2/EIF6/EIF4E2/EIF2B5	35	go_mf

## Sheet: Figure S2C
ID	Description	GeneRatio	BgRatio	pvalue	p.adjust	qvalue	geneID	Count	group
GO:0016604	GO:0016604	nuclear body	314/2489	339/3027	5.51146e-09	2.48567e-06	2.18718e-06	PPIE/ZCCHC8/REXO1/SETD1A/POLK/NSMCE4A/INTS13/RAPH1/NXT1/NOP10/AKAP17A/LSM11/SNAPC5/STAG1/TERF2/GEMIN7/CDC40/SCAPER/SETX/ITGB1BP1/MBD4/CHD3/CWC15/EAF1/SYMPK/RBM19/SUZ12/ABL1/CRNKL1/DOCK1/DSN1/PRKACA/TOPORS/SNAPC3/CENPI/TERF2IP/CWC22/DAXX/THOC7/EIF3E/CBLL1/PATL1/MED7/OGG1/EIF2D/EXO1/TRIM25/PIP5K1A/TRIP4/SNRNP70/SAP18/H1-0/ZNF830/HNRNPU/GEMIN5/WTAP/MRE11/APEX1/CDK2/SART3/NSMCE2/YARS2/NELFE/ASCC3/SRP…	314	go_cc
GO:0005681	GO:0005681	spliceosomal complex	141/2489	145/3027	1.20268e-08	2.71204e-06	2.38637e-06	PPIE/ZCCHC8/LSM7/AKAP17A/BUD13/CDC40/CWC15/CRNKL1/TXNL4A/CTNNBL1/CCDC12/CWC22/LSM2/PRKRIP1/HNRNPH1/LSM4/SNRNP70/ZNF830/LSM6/HNRNPU/SNRPE/SNRPA/HNRNPH3/SNRPB/SYNCRIP/MTREX/SNRPD2/RBM3/HNRNPA1/NCL/HNRNPF/SNU13/PPIL2/SRRM1/BUD31/SNRPD3/HNRNPA3/PRPF4/PRPF31/PRPF19/SNRPF/ALYREF/ZCRB1/SNRNP200/HNRNPA2B1/SMU1/DHX16/USP39/IK/CIRBP/EFTUD2/PRPF6/CWF19L1/PRPF3/DDX5/LSM8/SNRNP40/PRPF8/DDX23/PNN/CWF19L2/RBM17…	141	go_cc
GO:0016607	GO:0016607	nuclear speck	190/2489	200/3027	3.00339e-08	4.51509e-06	3.9729e-06	PPIE/SETD1A/NXT1/AKAP17A/CDC40/SCAPER/MBD4/CWC15/EAF1/RBM19/CRNKL1/DOCK1/PRKACA/TOPORS/CWC22/THOC7/CBLL1/PATL1/OGG1/PIP5K1A/SNRNP70/SAP18/ZNF830/HNRNPU/WTAP/APEX1/SART3/ASCC3/SRPK2/SIRT7/MTREX/NCBP3/CNOT7/SRRM1/THOC6/PRPF4/PRPF31/PRPF19/THOC3/PSPC1/ALYREF/THRAP3/SMC4/IFI16/RBM10/SRSF9/BCLAF1/SRPK1/SMU1/GTF2H4/SRSF5/IK/SMC6/CBX4/EFTUD2/PRPF6/PRPF3/NONO/SFPQ/SNRNP40/PRPF8/CDK12/PNN/TOE1/RBM27/SRRM2…	190	go_cc
GO:0071013	GO:0071013	catalytic step 2 spliceosome	77/2489	77/3027	2.30935e-07	2.60379e-05	2.29111e-05	PPIE/ZCCHC8/LSM7/CDC40/CWC15/CRNKL1/CWC22/LSM2/HNRNPH1/HNRNPU/SNRPE/SNRPB/SYNCRIP/MTREX/SNRPD2/HNRNPA1/HNRNPF/PPIL2/SRRM1/BUD31/SNRPD3/HNRNPA3/PRPF19/SNRPF/ALYREF/SNRNP200/HNRNPA2B1/EFTUD2/PRPF6/DDX5/SNRNP40/PRPF8/DDX23/PNN/RBMX/SRRM2/LSM3/HNRNPR/CDC5L/SART1/RBM22/SF3B2/SRSF1/SNRPA1/DHX38/BCAS2/PABPC1/AQR/SF3B3/SF3B6/SF3B1/DDX41/SF3A1/HNRNPK/XAB2/EIF4A3/PRPF4B/TFIP11/HNRNPM/SF3A2/DHX8/SF3A3/RBM8A…	77	go_cc
GO:1990234	GO:1990234	transferase complex	218/2489	234/3027	4.49903e-07	4.05812e-05	3.57081e-05	POLR3E/POLR2L/POLR2K/TADA3/SETD1A/TAF10/NSMCE4A/MED30/NSMCE3/KCTD10/MED11/MRGBP/MNAT1/METTL14/CRCP/CCNA2/KAT2A/TRMT61A/MCRS1/KAT7/NSMCE1/PELP1/CBX8/ASH2L/MED24/CCNH/TRRAP/LAS1L/RBX1/SGF29/NAA35/DDB2/MED31/TAF8/SUZ12/GTF2H1/TEX10/POLR3H/POLR2I/MSL2/NAA30/KANSL2/TADA2B/TOPORS/RNF168/NCOA6/POLD3/PRIM2/YEATS4/POLR3D/RAMAC/MED10/POLR1G/CBLL1/CCNB1/MED7/POLE/ERCC3/BRPF1/POLR2C/ERCC2/POLR1D/POLR1B/SNRPE…	218	go_cc
GO:0005730	GO:0005730	nucleolus	391/2489	438/3027	8.3127e-06	0.000624838	0.000549805	POLR2L/POLR2K/WDR33/WDR43/TSEN15/ZNF346/ZFP91/MUS81/EXOSC8/NOP10/SNAPC5/CUTC/DHX33/LETMD1/TSEN2/UTP3/SMG6/NOL9/MCM10/MCRS1/SETX/PELP1/UTP6/RPP25/MPHOSPH6/LAS1L/PHF2/CHD3/NOC2L/RBM19/HJURP/SUZ12/ZNF385A/ABL1/TUT4/YY1AP1/TEX10/NSD2/TULP3/TRAF4/POLR2I/DSN1/NEPRO/SAPCD2/PDK3/SNAPC3/KRI1/ELP3/DAXX/RPP14/ZCCHC4/CCDC137/EIF3L/EIF3A/POP4/POLR1G/RPP38/POP7/EEF1E1/PRKRIP1/NOP14/NSUN2/PINX1/INTS4/POLR1D/IPP…	391	go_cc
GO:0005694	GO:0005694	chromosome	399/2489	450/3027	3.54626e-05	0.0022848	0.00201043	TOX4/NABP1/GPATCH11/PPP4R2/TASOR/WDR43/UXT/SETD1A/POLK/NSMCE4A/NSMCE3/DSCC1/EXOSC8/FBXO28/MRGBP/STAG1/TERF2/SMG6/XRCC4/MCM10/KAT2A/MCRS1/KAT7/NSMCE1/SETX/PELP1/THOC5/CBX8/ASH2L/UTP6/SAMD1/FOXK2/TRRAP/SOX17/PHF2/CHD3/NOC2L/RBM19/KLF10/HJURP/JUN/SUZ12/NCAPG/WAPL/CHD4/ZNF385A/SETD3/EXD2/ASF1B/DOT1L/XRCC3/TOP1MT/CHAF1B/NSD2/RAD51C/DSN1/CENPU/REPIN1/RNF168/ERCC4/POLD3/CENPI/PRIM2/YEATS4/TERF2IP/KDM3B/…	399	go_cc
GO:0005684	GO:0005684	U2-type spliceosomal complex	74/2489	76/3027	4.49546e-05	0.00253432	0.00222998	PPIE/LSM7/BUD13/CDC40/CWC15/CRNKL1/TXNL4A/CCDC12/CWC22/LSM2/LSM4/SNRNP70/LSM6/SNRPE/SNRPB/SNRPD2/SNU13/BUD31/SNRPD3/PRPF4/PRPF31/PRPF19/SNRPF/SNRNP200/SMU1/DHX16/IK/EFTUD2/PRPF6/PRPF3/LSM8/SNRNP40/PRPF8/SRRM2/LSM3/CDC5L/SART1/SNRPC/RBM22/SF3B2/SF3B4/SNRPA1/BCAS2/AQR/SF3B3/SF3B6/CASC3/SF3B1/RBMX2/SF3A1/PHF5A/SNIP1/XAB2/SF3B5/PRPF40A/EIF4A3/CWC25/TFIP11/SF3A2/DHX8/SF3A3/RBM8A/ISY1/SNRPB2/SNRPD1/SNW…	74	go_cc
GO:0034708	GO:0034708	methyltransferase complex	45/2489	45/3027	0.000139483	0.00698966	0.00615031	SETD1A/METTL14/TRMT61A/MCRS1/PELP1/ASH2L/LAS1L/SUZ12/TEX10/NCOA6/RAMAC/CBLL1/SNRPE/WTAP/EED/SNRPB/SNRPD2/SNRPD3/PRPF31/SNRPF/BOD1L1/ERH/TRMT10C/CHD8/RBM15B/WDR5/RNMT/HSD17B10/RBM15/ZC3H13/RBBP7/HCFC1/PRMT1/TRMT61B/WDR82/SNRPD1/VIRMA/HDAC2/RBBP4/RUVBL2/PRMT5/TRMT6/RUVBL1/RNF2/WDR77	45	go_cc
GO:0098687	GO:0098687	chromosomal region	142/2489	154/3027	0.000242241	0.00913243	0.00803577	TOX4/NABP1/GPATCH11/DSCC1/FBXO28/STAG1/TERF2/SMG6/KAT7/SETX/THOC5/PHF2/HJURP/NCAPG/WAPL/CHD4/DOT1L/XRCC3/DSN1/CENPU/ERCC4/CENPI/TERF2IP/DAXX/THOC7/KIF18A/CCNB1/PINX1/NABP2/RAD21/APC/HNRNPU/MRE11/APEX1/CDK2/NSMCE2/SEPTIN6/PDS5A/KIF2C/THOC6/CKAP5/BLM/MSH2/THOC3/ALYREF/DNMT1/SMC4/FEN1/NAT10/BOD1L1/HNRNPA2B1/SMC1A/ESCO2/DYNC1LI2/KNSTRN/POLD1/RAD17/ORC3/SMC6/CENPV/KNL1/INCENP/PARP1/SEPTIN7/GAR1/HELLS/…	142	go_cc
GO:0030684	GO:0030684	preribosome	54/2489	55/3027	0.000250036	0.00913243	0.00803577	UTP3/UTP6/LAS1L/NOC2L/KRI1/NOP14/IMP3/SNU13/FCF1/RRP36/IMP4/WDR74/RIOK2/WDR46/EMG1/NOL6/NOP9/RRP1/RRP7A/WDR36/PRKDC/MPHOSPH10/NOL10/RRP1B/FBL/BYSL/TSR1/RRP9/NGDN/NOP56/RPS7/DCAF13/NOB1/XRCC5/PES1/UTP14A/TBL3/BMS1/WDR3/UTP18/PWP2/HEATR1/MRTO4/UTP20/EBNA1BP2/RRP15/MDN1/SRFBP1/BOP1/EIF6/RSL1D1/FTSJ3/NOP58/NOC4L	54	go_cc
GO:0000313	GO:0000313	organellar ribosome	73/2489	76/3027	0.000263241	0.00913243	0.00803577	MRPS6/MRPS21/MRPL20/NDUFA7/MRPS10/MRPL57/MRPL55/MRPS35/MRPL10/MTERF4/MTG1/MRPS33/MRPS14/MRPS15/MRPL44/MRPL4/MRPS9/MTG2/MRPL11/MRPL39/MRPL50/MRPL42/MRPS17/MPV17L2/MRPS34/MRPL22/MRPS26/MRPL46/MRPS28/MRPL27/DAP3/MRPS2/MRPS7/MRPS22/MRPL40/MRPS27/MRPL43/MRPL3/MRPS11/MRPS5/MRPS16/MRPL9/MRPL13/MRPL54/MRPL12/MRPS24/MRPL2/MRPL48/MRPL45/MRPL17/MRPL18/MRPL30/MRPL15/MRPS30/MRPL16/MRPS18B/MRPL21/MRPS18A/MRPL4…	73	go_cc
GO:0005761	GO:0005761	mitochondrial ribosome	73/2489	76/3027	0.000263241	0.00913243	0.00803577	MRPS6/MRPS21/MRPL20/NDUFA7/MRPS10/MRPL57/MRPL55/MRPS35/MRPL10/MTERF4/MTG1/MRPS33/MRPS14/MRPS15/MRPL44/MRPL4/MRPS9/MTG2/MRPL11/MRPL39/MRPL50/MRPL42/MRPS17/MPV17L2/MRPS34/MRPL22/MRPS26/MRPL46/MRPS28/MRPL27/DAP3/MRPS2/MRPS7/MRPS22/MRPL40/MRPS27/MRPL43/MRPL3/MRPS11/MRPS5/MRPS16/MRPL9/MRPL13/MRPL54/MRPL12/MRPS24/MRPL2/MRPL48/MRPL45/MRPL17/MRPL18/MRPL30/MRPL15/MRPS30/MRPL16/MRPS18B/MRPL21/MRPS18A/MRPL4…	73	go_cc
GO:0044815	GO:0044815	DNA packaging complex	39/2489	39/3027	0.000459503	0.0148026	0.013025	MRGBP/STAG1/TERF2/TRRAP/NCAPG/YEATS4/TERF2IP/H1-0/RAD21/BRD9/NCAPH2/MPHOSPH8/SMC4/SMC2/SMC1A/NCAPH/STAG2/MORF4L2/SMC3/MORF4L1/H1-5/H1-10/XRCC5/H1-1/H1-3/NCAPD3/NCAPG2/XRCC6/H1-2/H1-4/DMAP1/MEAF6/NCAPD2/RUVBL2/HP1BP3/RUVBL1/TOP3B/H3-3A/H4C1	39	go_cc
GO:1902494	GO:1902494	catalytic complex	434/2489	497/3027	0.000506651	0.0152333	0.013404	TOX4/POLR3E/POLR2L/PPIE/PPP4R2/ZCCHC8/POLR2K/TADA3/SETD1A/TAF10/NSMCE4A/LSM7/MED30/NSMCE3/MUS81/KCTD10/EXOSC8/MED11/MRGBP/NOP10/MNAT1/METTL14/NDUFB9/CRCP/TSEN2/CCNA2/CDC40/KAT2A/TRMT61A/MCRS1/CTDNEP1/KAT7/NSMCE1/PELP1/CBX8/ASH2L/MED24/CCNH/TRRAP/RPP25/NDUFB7/MPHOSPH6/LAS1L/CHD3/CWC15/RBX1/SGF29/NDUFA7/NAA35/DDB2/MED31/TAF8/SUZ12/CHD4/CRNKL1/GTF2H1/MIDEAS/TEX10/POLR3H/POLR2I/MSL2/NAA30/KANSL2/TADA…	434	go_cc
GO:0019866	GO:0019866	organelle inner membrane	224/2489	251/3027	0.000972898	0.027236	0.0239654	RDH13/MRPS6/GHITM/ACAD11/NDUFB9/LETMD1/GUF1/SMDT1/MRPS21/NDUFB7/MRPL20/NDUFA7/SPNS1/MRPS10/MRPL57/DHRS13/NDUFS8/NDUFA13/SUN1/COX6B1/EXOG/SCO2/MRPL55/MRPS35/NDUFA11/RCC1L/NDUFB8/MRPL10/MTG1/LRPPRC/MRPS33/MRPS14/HIGD1A/MRPS25/RAB5IF/AURKAIP1/MICU1/MRPS15/NDUFB3/DNAJC30/MICU2/NDUFS1/MRPL44/MRPL4/MRPS9/MTG2/MRPL11/MRPS31/PTCD3/NDUFA2/MRPS23/MRPL39/TIMM21/MRPL50/UQCC3/MRPL42/TRA2B/MRPS17/MPV17L2/MRPS3…	224	go_cc
GO:0030532	GO:0030532	small nuclear ribonucleoprotein complex	55/2489	57/3027	0.00116623	0.027236	0.0239654	LSM7/LSM11/TXNL4A/LSM2/LSM4/SNRNP70/LSM6/SNRPE/SNRPA/SNRPB/SNRPD2/LSM10/SNU13/HEXIM1/SNRPD3/GEMIN4/PRPF4/PRPF31/SNRPF/SNRNP200/USP39/EFTUD2/PRPF6/PRPF3/LSM8/SNRNP40/PRPF8/DDX23/LSM3/SART1/SNRPC/SF3B2/SNRPA1/SF3B3/SF3B6/SF3B1/RBMX2/SF3A1/PHF5A/SF3B5/PRPF40A/SF3A2/SF3A3/MEPCE/SNRPB2/SNRPD1/SLU7/CD2BP2/PPIH/DDX39B/LUC7L/LUC7L3/LARP7/ZMAT2/LUC7L2	55	go_cc
GO:0098798	GO:0098798	mitochondrial protein-containing complex	161/2489	178/3027	0.00120171	0.027236	0.0239654	MRPS6/NDUFB9/SMDT1/MRPS21/NDUFB7/MRPL20/NDUFA7/MRPS10/MRPL57/NDUFS8/NDUFA13/COX6B1/MRPL55/MRPS35/NDUFA11/NDUFB8/MRPL10/MTERF4/MRPS33/MRPS14/TOMM22/MICU1/MRPS15/NDUFB3/MICU2/BCKDK/NDUFS1/MRPL44/POLG2/MRPL4/MRPS9/PNPT1/MRPL11/TRMT10C/TOMM7/NDUFA2/MRPL39/SUPV3L1/TIMM21/MRPL50/MRPL42/MRPS17/MPV17L2/HSD17B10/MRPS34/MRPL22/MRPS26/MRPL46/MRPS28/MRPL27/DAP3/MRPS2/MRPS7/MRPS22/MRPL40/MRPS27/MRPL43/MRPL3/M…	161	go_cc
GO:0071011	GO:0071011	precatalytic spliceosome	45/2489	46/3027	0.00127191	0.027236	0.0239654	LSM7/BUD13/TXNL4A/CWC22/LSM2/LSM4/LSM6/SNRPE/SNRPB/SNRPD2/SNU13/SNRPD3/PRPF4/PRPF31/SNRPF/SNRNP200/SMU1/DHX16/IK/EFTUD2/PRPF6/PRPF3/LSM8/PRPF8/SRRM2/LSM3/SART1/SF3B2/SF3B4/SNRPA1/SF3B3/SF3B6/SF3B1/RBMX2/SF3A1/PHF5A/SNIP1/SF3B5/SF3A2/SF3A3/SNRPB2/SNRPD1/PRPF38B/ZMAT2/MFAP1	45	go_cc
GO:0120114	GO:0120114	Sm-like protein family complex	63/2489	66/3027	0.00130074	0.027236	0.0239654	LSM1/LSM7/LSM11/GEMIN7/TXNL4A/STRAP/LSM2/LSM4/SNRNP70/LSM6/GEMIN5/SNRPE/SNRPA/SNRPB/SNRPD2/LSM10/SNU13/HEXIM1/SNRPD3/GEMIN4/PRPF4/PRPF31/SNRPF/SMN1/SNRNP200/USP39/EFTUD2/PRPF6/PRPF3/LSM8/SNRNP40/PRPF8/DDX23/LSM3/GEMIN2/SART1/SNRPC/SF3B2/DDX20/SNRPA1/SF3B3/SF3B6/SF3B1/RBMX2/SF3A1/PHF5A/SF3B5/PRPF40A/SF3A2/SF3A3/MEPCE/SNRPB2/SNRPD1/SLU7/GEMIN6/CD2BP2/PPIH/DDX39B/LUC7L/LUC7L3/LARP7/ZMAT2/LUC7L2	63	go_cc

## Sheet: Figure S2D
ID	Description	GeneRatio	BgRatio	pvalue	p.adjust	qvalue	geneID	Count	group
hsa03040	hsa03040	Spliceosome	112/1179	114/1501	1.98575e-10	3.85236e-08	3.76248e-08	10450/51690/51362/51503/51340/10907/56259/151903/57819/25804/6625/11157/3192/6635/6626/6628/6633/3178/4686/4809/8896/6634/220988/9128/26121/27339/6636/84321/10189/8683/23020/22916/6430/8449/10713/9343/24148/9129/1655/51691/9410/10594/9416/84991/27316/27258/1665/988/9092/6631/55696/10992/10262/6432/10523/6434/29896/6426/6627/9785/10286/51729/2521/10772/9716/10915/23450/51639/23451/23350/10291/8484…	112	kegg
hsa03015	hsa03015	mRNA surveillance pathway	54/1179	55/1501	2.16499e-05	0.00210004	0.00205104	1479/55339/29107/51692/23293/8189/29894/23435/10284/1478/10978/51585/4686/10250/26528/10189/22916/124540/5411/10482/10767/64895/5501/10898/8731/5976/26986/2521/1477/8761/22794/55916/84305/11052/81608/9775/11051/8106/10921/79869/9939/80335/23283/65109/9887/23381/7919/5500/5499/2733/2107/5518/22985/26019	54	kegg
