# Supplementary material for: TDP-43 and other hnRNPs regulate cryptic exon inclusion of a key ALS/FTD risk gene, UNC13A
Source: PLoS Biol. 2023 Mar 17;21(3):e3002028. doi: 10.1371/journal.pbio.3002028 (PMC10057836; doi:10.1371/journal.pbio.3002028)
Supplement: S3 Table — (XLSX) [file pbio.3002028.s012.xlsx]

## Sheet: Figure 1B
WT HeLa cells (control siRNA)	WT HeLa cells with TARDBP siRNA	TARDBP KO HeLa cells
1.09343	0.68598	0.00205416
0.796102	0.491378	0
1.11047	0.629126	0

## Sheet: Figure 1C
WT HeLa cells (control siRNA)	WT HeLa cells with TARDBP siRNA	TARDBP KO HeLa cells
0.931846	0.383309	0.160393
1.14386	0.328405	0.132964
0.924293	0.441159	0.137008

## Sheet: Figure 1D
WT HeLa cells (control siRNA)	WT HeLa cells with TARDBP siRNA	TARDBP KO HeLa cells
1.18806	294.315	7105.21
1.39697	318.759	6058.55
0.414969	485.031	6660.11

## Sheet: Figure 1E
UNC13A WT in WT HeLa cells	UNC13A WT in TARDBP KO HeLa cells	UNC13A CE SNP in WT HeLa cells	UNC13A CE SNP in TARDBP KO HeLa cells	UNC13A intron SNP in WT HeLa cells	UNC13A intron SNP in TARDBP KO HeLa cells	UNC13A CE+intron SNP in WT HeLa cells	UNC13A CE+intron SNP in TARDBP KO HeLa cells
1.04892	9662.87	1.83062	17084.4	2.01818	9989.45	4.13583	17689.9
0.951082	8812.91	3.80683	14910	1.04732	10598.6	3.07402	21124.9

## Sheet: Figure 2B
GFP-TDP43WT	GFP-TDP435FL	GFP-TDP43N-term del	GFP-TDP43N-term mut	GFP-TDP43E17R
1.16559	0.0513788	0.570535	0.605741	1.00237
0.913963	0.0425229	0.974342	0.16485	1.54492
0.92045	0.0340441	0.552542	0.623019	1.64429

## Sheet: Figure 2C
GFP	GFP-TDP43WT	GFP-TDP43N-term del	GFP-TDP43N-term mut	GFP-TDP43E17R
0.979173	0.0105791	0.186806	0.179945	0.0401259
0.98845	0.00822476	0.337958	0.182123	0.0321961
1.03238	0.0130637	0.261849	0.180369	0.0384325

## Sheet: Figure 4A
UNC13A WT	UNC13A CE SNP
1.06907	0.837504
0.952983	0.777419
0.977944	0.683886
0.901673	0.7752
1.05189	0.775793
1.04644	0.692524

## Sheet: Figure 4B
UNC13A WT	UNC13A CE SNP
0.954934	0.515604
0.938426	0.539493
1.10664	0.536647
0.910388	0.505673
1.07703	0.460312
1.01258	0.426163

## Sheet: Figure 4C
UNC13A WT	UNC13A CE SNP
1.30303	0.658087
0.951789	0.451832
0.745185	0.399647
1.12901	0.771894
0.979024	0.616235
0.891969	0.623791

## Sheet: Figure 4D
UNC13A WT	UNC13A CE SNP
1.21554	0.765492
0.952025	0.663971
0.832436	0.640697
1.05904	0.747376
0.855594	0.787969
1.08537	0.592585

[truncated: 18 more sheets: Figure 5A, Figure 5C, Figure 6A, Figure 6B, Figure 6C, Figure S1B, Figure S1C, Figure S3B, Figure S4, Figure S6B, Figure S7A, Figure S7B, Figure S7C, Figure S7D, Figure S8A, Figure S8B, Figure S8C, Figure S9]
